# Supplementary material for: A catalog of validity indices for step counting wearable technologies during treadmill walking: the CADENCE-adults study
Source: Int J Behav Nutr Phys Act. 2022 Sep 8;19:117. doi: 10.1186/s12966-022-01350-9 (PMC9461139; doi:10.1186/s12966-022-01350-9)
Supplement: Supplementary file 4 — Additional file 4. Spreadsheets displaying the final analytical data set and the corresponding data dictionary. [file 12966_2022_1350_MOESM4_ESM.xlsx]

## Sheet: Analytic dataset
ID	Monitor	TreadmillSpeed_MPH	Age_years	Steps	Height	Leg_Length	Weight	Sex	RaceEth	BMI	BMI.category	TerminateNote
1	SW200	0.5	36	10	170.9	75.45	80.5	M	4	27.5621	overweight	NA
1	SW200	1	36	85	170.9	75.45	80.5	M	4	27.5621	overweight	NA
1	SW200	1.5	36	150	170.9	75.45	80.5	M	4	27.5621	overweight	NA
1	SW200	2	36	410	170.9	75.45	80.5	M	4	27.5621	overweight	NA
1	SW200	2.5	36	535	170.9	75.45	80.5	M	4	27.5621	overweight	NA
1	SW200	3	36	575	170.9	75.45	80.5	M	4	27.5621	overweight	NA
1	SW200	3.5	36	600	170.9	75.45	80.5	M	4	27.5621	overweight	NA
1	SW200	4	36	640	170.9	75.45	80.5	M	4	27.5621	overweight	A.2
1	SW200	4.5	36	NA	170.9	75.45	80.5	M	4	27.5621	overweight	NA
1	SW200	5	36	NA	170.9	75.45	80.5	M	4	27.5621	overweight	NA
1	SW200	5.5	36	NA	170.9	75.45	80.5	M	4	27.5621	overweight	NA
1	SW200	6	36	NA	170.9	75.45	80.5	M	4	27.5621	overweight	NA
1	NL1000	0.5	36	0	170.9	75.45	80.5	M	4	27.5621	overweight	NA
1	NL1000	1	36	55	170.9	75.45	80.5	M	4	27.5621	overweight	NA
1	NL1000	1.5	36	270	170.9	75.45	80.5	M	4	27.5621	overweight	NA
1	NL1000	2	36	465	170.9	75.45	80.5	M	4	27.5621	overweight	NA
1	NL1000	2.5	36	535	170.9	75.45	80.5	M	4	27.5621	overweight	NA
1	NL1000	3	36	580	170.9	75.45	80.5	M	4	27.5621	overweight	NA
1	NL1000	3.5	36	600	170.9	75.45	80.5	M	4	27.5621	overweight	NA
1	NL1000	4	36	640	170.9	75.45	80.5	M	4	27.5621	overweight	A.2
1	NL1000	4.5	36	NA	170.9	75.45	80.5	M	4	27.5621	overweight	NA
1	NL1000	5	36	NA	170.9	75.45	80.5	M	4	27.5621	overweight	NA
1	NL1000	5.5	36	NA	170.9	75.45	80.5	M	4	27.5621	overweight	NA
1	NL1000	6	36	NA	170.9	75.45	80.5	M	4	27.5621	overweight	NA
1	One	0.5	36	0	170.9	75.45	80.5	M	4	27.5621	overweight	NA
1	One	1	36	325	170.9	75.45	80.5	M	4	27.5621	overweight	NA
1	One	1.5	36	435	170.9	75.45	80.5	M	4	27.5621	overweight	NA
1	One	2	36	500	170.9	75.45	80.5	M	4	27.5621	overweight	NA
1	One	2.5	36	540	170.9	75.45	80.5	M	4	27.5621	overweight	NA
1	One	3	36	575	170.9	75.45	80.5	M	4	27.5621	overweight	NA
1	One	3.5	36	595	170.9	75.45	80.5	M	4	27.5621	overweight	NA
1	One	4	36	640	170.9	75.45	80.5	M	4	27.5621	overweight	A.2
1	One	4.5	36	NA	170.9	75.45	80.5	M	4	27.5621	overweight	NA
1	One	5	36	NA	170.9	75.45	80.5	M	4	27.5621	overweight	NA
1	One	5.5	36	NA	170.9	75.45	80.5	M	4	27.5621	overweight	NA
1	One	6	36	NA	170.9	75.45	80.5	M	4	27.5621	overweight	NA
1	VivoFit2	0.5	36	0	170.9	75.45	80.5	M	4	27.5621	overweight	NA
1	VivoFit2	1	36	355	170.9	75.45	80.5	M	4	27.5621	overweight	NA
1	VivoFit2	1.5	36	435	170.9	75.45	80.5	M	4	27.5621	overweight	NA
1	VivoFit2	2	36	495	170.9	75.45	80.5	M	4	27.5621	overweight	NA
1	VivoFit2	2.5	36	540	170.9	75.45	80.5	M	4	27.5621	overweight	NA
1	VivoFit2	3	36	575	170.9	75.45	80.5	M	4	27.5621	overweight	NA
1	VivoFit2	3.5	36	590	170.9	75.45	80.5	M	4	27.5621	overweight	NA
1	VivoFit2	4	36	515	170.9	75.45	80.5	M	4	27.5621	overweight	A.2
1	VivoFit2	4.5	36	NA	170.9	75.45	80.5	M	4	27.5621	overweight	NA
1	VivoFit2	5	36	NA	170.9	75.45	80.5	M	4	27.5621	overweight	NA
1	VivoFit2	5.5	36	NA	170.9	75.45	80.5	M	4	27.5621	overweight	NA
1	VivoFit2	6	36	NA	170.9	75.45	80.5	M	4	27.5621	overweight	NA
1	Hand_Count	0.5	36	255	170.9	75.45	80.5	M	4	27.5621	overweight	NA
1	Hand_Count	1	36	350	170.9	75.45	80.5	M	4	27.5621	overweight	NA
1	Hand_Count	1.5	36	440	170.9	75.45	80.5	M	4	27.5621	overweight	NA
1	Hand_Count	2	36	515	170.9	75.45	80.5	M	4	27.5621	overweight	NA
1	Hand_Count	2.5	36	560	170.9	75.45	80.5	M	4	27.5621	overweight	NA
1	Hand_Count	3	36	585	170.9	75.45	80.5	M	4	27.5621	overweight	NA
1	Hand_Count	3.5	36	600	170.9	75.45	80.5	M	4	27.5621	overweight	NA
1	Hand_Count	4	36	645	170.9	75.45	80.5	M	4	27.5621	overweight	A.2
1	Hand_Count	4.5	36	NA	170.9	75.45	80.5	M	4	27.5621	overweight	NA
1	Hand_Count	5	36	NA	170.9	75.45	80.5	M	4	27.5621	overweight	NA
1	Hand_Count	5.5	36	NA	170.9	75.45	80.5	M	4	27.5621	overweight	NA
1	Hand_Count	6	36	NA	170.9	75.45	80.5	M	4	27.5621	overweight	NA
1	StepWatch	0.5	36	255	170.9	75.45	80.5	M	4	27.5621	overweight	NA
1	StepWatch	1	36	350	170.9	75.45	80.5	M	4	27.5621	overweight	NA
1	StepWatch	1.5	36	440	170.9	75.45	80.5	M	4	27.5621	overweight	NA
1	StepWatch	2	36	505	170.9	75.45	80.5	M	4	27.5621	overweight	NA
1	StepWatch	2.5	36	545	170.9	75.45	80.5	M	4	27.5621	overweight	NA
1	StepWatch	3	36	580	170.9	75.45	80.5	M	4	27.5621	overweight	NA
1	StepWatch	3.5	36	595	170.9	75.45	80.5	M	4	27.5621	overweight	NA
1	StepWatch	4	36	650	170.9	75.45	80.5	M	4	27.5621	overweight	A.2
1	StepWatch	4.5	36	NA	170.9	75.45	80.5	M	4	27.5621	overweight	NA
1	StepWatch	5	36	NA	170.9	75.45	80.5	M	4	27.5621	overweight	NA
1	StepWatch	5.5	36	NA	170.9	75.45	80.5	M	4	27.5621	overweight	NA
1	StepWatch	6	36	NA	170.9	75.45	80.5	M	4	27.5621	overweight	NA
1	ActiGraph_Waist	0.5	36	5	170.9	75.45	80.5	M	4	27.5621	overweight	NA
1	ActiGraph_Waist	1	36	130	170.9	75.45	80.5	M	4	27.5621	overweight	NA
1	ActiGraph_Waist	1.5	36	372.5	170.9	75.45	80.5	M	4	27.5621	overweight	NA
1	ActiGraph_Waist	2	36	490	170.9	75.45	80.5	M	4	27.5621	overweight	NA
1	ActiGraph_Waist	2.5	36	537.5	170.9	75.45	80.5	M	4	27.5621	overweight	NA
1	ActiGraph_Waist	3	36	567.5	170.9	75.45	80.5	M	4	27.5621	overweight	NA
1	ActiGraph_Waist	3.5	36	595	170.9	75.45	80.5	M	4	27.5621	overweight	NA
1	ActiGraph_Waist	4	36	637.5	170.9	75.45	80.5	M	4	27.5621	overweight	A.2
1	ActiGraph_Waist	4.5	36	NA	170.9	75.45	80.5	M	4	27.5621	overweight	NA
1	ActiGraph_Waist	5	36	NA	170.9	75.45	80.5	M	4	27.5621	overweight	NA
1	ActiGraph_Waist	5.5	36	NA	170.9	75.45	80.5	M	4	27.5621	overweight	NA
1	ActiGraph_Waist	6	36	NA	170.9	75.45	80.5	M	4	27.5621	overweight	NA
1	ActiGraph_Wrist	0.5	36	35	170.9	75.45	80.5	M	4	27.5621	overweight	NA
1	ActiGraph_Wrist	1	36	47.5	170.9	75.45	80.5	M	4	27.5621	overweight	NA
1	ActiGraph_Wrist	1.5	36	25	170.9	75.45	80.5	M	4	27.5621	overweight	NA
1	ActiGraph_Wrist	2	36	135	170.9	75.45	80.5	M	4	27.5621	overweight	NA
1	ActiGraph_Wrist	2.5	36	215	170.9	75.45	80.5	M	4	27.5621	overweight	NA
1	ActiGraph_Wrist	3	36	272.5	170.9	75.45	80.5	M	4	27.5621	overweight	NA
1	ActiGraph_Wrist	3.5	36	240	170.9	75.45	80.5	M	4	27.5621	overweight	NA
1	ActiGraph_Wrist	4	36	295	170.9	75.45	80.5	M	4	27.5621	overweight	A.2
1	ActiGraph_Wrist	4.5	36	NA	170.9	75.45	80.5	M	4	27.5621	overweight	NA
1	ActiGraph_Wrist	5	36	NA	170.9	75.45	80.5	M	4	27.5621	overweight	NA
1	ActiGraph_Wrist	5.5	36	NA	170.9	75.45	80.5	M	4	27.5621	overweight	NA
1	ActiGraph_Wrist	6	36	NA	170.9	75.45	80.5	M	4	27.5621	overweight	NA
1	GeneActiv_Waist	0.5	36	347.5	170.9	75.45	80.5	M	4	27.5621	overweight	NA
1	GeneActiv_Waist	1	36	460	170.9	75.45	80.5	M	4	27.5621	overweight	NA
1	GeneActiv_Waist	1.5	36	437.5	170.9	75.45	80.5	M	4	27.5621	overweight	NA
1	GeneActiv_Waist	2	36	500	170.9	75.45	80.5	M	4	27.5621	overweight	NA
1	GeneActiv_Waist	2.5	36	540	170.9	75.45	80.5	M	4	27.5621	overweight	NA
1	GeneActiv_Waist	3	36	575	170.9	75.45	80.5	M	4	27.5621	overweight	NA
1	GeneActiv_Waist	3.5	36	467.5	170.9	75.45	80.5	M	4	27.5621	overweight	NA
1	GeneActiv_Waist	4	36	492.5	170.9	75.45	80.5	M	4	27.5621	overweight	A.2
1	GeneActiv_Waist	4.5	36	NA	170.9	75.45	80.5	M	4	27.5621	overweight	NA
1	GeneActiv_Waist	5	36	NA	170.9	75.45	80.5	M	4	27.5621	overweight	NA
1	GeneActiv_Waist	5.5	36	NA	170.9	75.45	80.5	M	4	27.5621	overweight	NA
1	GeneActiv_Waist	6	36	NA	170.9	75.45	80.5	M	4	27.5621	overweight	NA
1	GeneActiv_Wrist	0.5	36	187.5	170.9	75.45	80.5	M	4	27.5621	overweight	NA
1	GeneActiv_Wrist	1	36	242.5	170.9	75.45	80.5	M	4	27.5621	overweight	NA
1	GeneActiv_Wrist	1.5	36	370	170.9	75.45	80.5	M	4	27.5621	overweight	NA
1	GeneActiv_Wrist	2	36	502.5	170.9	75.45	80.5	M	4	27.5621	overweight	NA
1	GeneActiv_Wrist	2.5	36	545	170.9	75.45	80.5	M	4	27.5621	overweight	NA
1	GeneActiv_Wrist	3	36	572.5	170.9	75.45	80.5	M	4	27.5621	overweight	NA
1	GeneActiv_Wrist	3.5	36	600	170.9	75.45	80.5	M	4	27.5621	overweight	NA
1	GeneActiv_Wrist	4	36	647.5	170.9	75.45	80.5	M	4	27.5621	overweight	A.2
1	GeneActiv_Wrist	4.5	36	NA	170.9	75.45	80.5	M	4	27.5621	overweight	NA
1	GeneActiv_Wrist	5	36	NA	170.9	75.45	80.5	M	4	27.5621	overweight	NA
1	GeneActiv_Wrist	5.5	36	NA	170.9	75.45	80.5	M	4	27.5621	overweight	NA
1	GeneActiv_Wrist	6	36	NA	170.9	75.45	80.5	M	4	27.5621	overweight	NA
1	ActiCal	0.5	36	0	170.9	75.45	80.5	M	4	27.5621	overweight	NA
1	ActiCal	1	36	42.5	170.9	75.45	80.5	M	4	27.5621	overweight	NA
1	ActiCal	1.5	36	192.5	170.9	75.45	80.5	M	4	27.5621	overweight	NA
1	ActiCal	2	36	410	170.9	75.45	80.5	M	4	27.5621	overweight	NA
1	ActiCal	2.5	36	542.5	170.9	75.45	80.5	M	4	27.5621	overweight	NA
1	ActiCal	3	36	575	170.9	75.45	80.5	M	4	27.5621	overweight	NA
1	ActiCal	3.5	36	602.5	170.9	75.45	80.5	M	4	27.5621	overweight	NA
1	ActiCal	4	36	647.5	170.9	75.45	80.5	M	4	27.5621	overweight	A.2
1	ActiCal	4.5	36	NA	170.9	75.45	80.5	M	4	27.5621	overweight	NA
1	ActiCal	5	36	NA	170.9	75.45	80.5	M	4	27.5621	overweight	NA
1	ActiCal	5.5	36	NA	170.9	75.45	80.5	M	4	27.5621	overweight	NA
1	ActiCal	6	36	NA	170.9	75.45	80.5	M	4	27.5621	overweight	NA
1	ActivPAL	0.5	36	165	170.9	75.45	80.5	M	4	27.5621	overweight	NA
1	ActivPAL	1	36	340	170.9	75.45	80.5	M	4	27.5621	overweight	NA
1	ActivPAL	1.5	36	440	170.9	75.45	80.5	M	4	27.5621	overweight	NA
1	ActivPAL	2	36	500	170.9	75.45	80.5	M	4	27.5621	overweight	NA
1	ActivPAL	2.5	36	545	170.9	75.45	80.5	M	4	27.5621	overweight	NA
1	ActivPAL	3	36	575	170.9	75.45	80.5	M	4	27.5621	overweight	NA
1	ActivPAL	3.5	36	600	170.9	75.45	80.5	M	4	27.5621	overweight	NA
1	ActivPAL	4	36	645	170.9	75.45	80.5	M	4	27.5621	overweight	A.2
1	ActivPAL	4.5	36	NA	170.9	75.45	80.5	M	4	27.5621	overweight	NA
1	ActivPAL	5	36	NA	170.9	75.45	80.5	M	4	27.5621	overweight	NA
1	ActivPAL	5.5	36	NA	170.9	75.45	80.5	M	4	27.5621	overweight	NA
1	ActivPAL	6	36	NA	170.9	75.45	80.5	M	4	27.5621	overweight	NA
2	SW200	0.5	29	0	174.25	88.3333	71.7	M	4	23.6142	normal	NA
2	SW200	1	29	50	174.25	88.3333	71.7	M	4	23.6142	normal	NA
2	SW200	1.5	29	365	174.25	88.3333	71.7	M	4	23.6142	normal	NA
2	SW200	2	29	460	174.25	88.3333	71.7	M	4	23.6142	normal	NA
2	SW200	2.5	29	515	174.25	88.3333	71.7	M	4	23.6142	normal	NA
2	SW200	3	29	555	174.25	88.3333	71.7	M	4	23.6142	normal	NA
2	SW200	3.5	29	595	174.25	88.3333	71.7	M	4	23.6142	normal	NA
2	SW200	4	29	630	174.25	88.3333	71.7	M	4	23.6142	normal	A.8
2	SW200	4.5	29	NA	174.25	88.3333	71.7	M	4	23.6142	normal	NA
2	SW200	5	29	NA	174.25	88.3333	71.7	M	4	23.6142	normal	NA
2	SW200	5.5	29	NA	174.25	88.3333	71.7	M	4	23.6142	normal	NA
2	SW200	6	29	NA	174.25	88.3333	71.7	M	4	23.6142	normal	NA
2	NL1000	0.5	29	0	174.25	88.3333	71.7	M	4	23.6142	normal	NA
2	NL1000	1	29	5	174.25	88.3333	71.7	M	4	23.6142	normal	NA
2	NL1000	1.5	29	310	174.25	88.3333	71.7	M	4	23.6142	normal	NA
2	NL1000	2	29	470	174.25	88.3333	71.7	M	4	23.6142	normal	NA
2	NL1000	2.5	29	520	174.25	88.3333	71.7	M	4	23.6142	normal	NA
2	NL1000	3	29	555	174.25	88.3333	71.7	M	4	23.6142	normal	NA
2	NL1000	3.5	29	595	174.25	88.3333	71.7	M	4	23.6142	normal	NA
2	NL1000	4	29	630	174.25	88.3333	71.7	M	4	23.6142	normal	A.8
2	NL1000	4.5	29	NA	174.25	88.3333	71.7	M	4	23.6142	normal	NA
2	NL1000	5	29	NA	174.25	88.3333	71.7	M	4	23.6142	normal	NA
2	NL1000	5.5	29	NA	174.25	88.3333	71.7	M	4	23.6142	normal	NA
2	NL1000	6	29	NA	174.25	88.3333	71.7	M	4	23.6142	normal	NA
2	One	0.5	29	0	174.25	88.3333	71.7	M	4	23.6142	normal	NA
2	One	1	29	265	174.25	88.3333	71.7	M	4	23.6142	normal	NA
2	One	1.5	29	405	174.25	88.3333	71.7	M	4	23.6142	normal	NA
2	One	2	29	475	174.25	88.3333	71.7	M	4	23.6142	normal	NA
2	One	2.5	29	520	174.25	88.3333	71.7	M	4	23.6142	normal	NA
2	One	3	29	555	174.25	88.3333	71.7	M	4	23.6142	normal	NA
2	One	3.5	29	595	174.25	88.3333	71.7	M	4	23.6142	normal	NA
2	One	4	29	630	174.25	88.3333	71.7	M	4	23.6142	normal	A.8
2	One	4.5	29	NA	174.25	88.3333	71.7	M	4	23.6142	normal	NA
2	One	5	29	NA	174.25	88.3333	71.7	M	4	23.6142	normal	NA
2	One	5.5	29	NA	174.25	88.3333	71.7	M	4	23.6142	normal	NA
2	One	6	29	NA	174.25	88.3333	71.7	M	4	23.6142	normal	NA
2	VivoFit2	0.5	29	0	174.25	88.3333	71.7	M	4	23.6142	normal	NA
2	VivoFit2	1	29	295	174.25	88.3333	71.7	M	4	23.6142	normal	NA
2	VivoFit2	1.5	29	400	174.25	88.3333	71.7	M	4	23.6142	normal	NA
2	VivoFit2	2	29	460	174.25	88.3333	71.7	M	4	23.6142	normal	NA
2	VivoFit2	2.5	29	515	174.25	88.3333	71.7	M	4	23.6142	normal	NA
2	VivoFit2	3	29	545	174.25	88.3333	71.7	M	4	23.6142	normal	NA
2	VivoFit2	3.5	29	570	174.25	88.3333	71.7	M	4	23.6142	normal	NA
2	VivoFit2	4	29	615	174.25	88.3333	71.7	M	4	23.6142	normal	A.8
2	VivoFit2	4.5	29	NA	174.25	88.3333	71.7	M	4	23.6142	normal	NA
2	VivoFit2	5	29	NA	174.25	88.3333	71.7	M	4	23.6142	normal	NA
2	VivoFit2	5.5	29	NA	174.25	88.3333	71.7	M	4	23.6142	normal	NA
2	VivoFit2	6	29	NA	174.25	88.3333	71.7	M	4	23.6142	normal	NA
2	Hand_Count	0.5	29	210	174.25	88.3333	71.7	M	4	23.6142	normal	NA
2	Hand_Count	1	29	334	174.25	88.3333	71.7	M	4	23.6142	normal	NA
2	Hand_Count	1.5	29	410	174.25	88.3333	71.7	M	4	23.6142	normal	NA
2	Hand_Count	2	29	475	174.25	88.3333	71.7	M	4	23.6142	normal	NA
2	Hand_Count	2.5	29	515	174.25	88.3333	71.7	M	4	23.6142	normal	NA
2	Hand_Count	3	29	555	174.25	88.3333	71.7	M	4	23.6142	normal	NA
2	Hand_Count	3.5	29	595	174.25	88.3333	71.7	M	4	23.6142	normal	NA
2	Hand_Count	4	29	625	174.25	88.3333	71.7	M	4	23.6142	normal	A.8
2	Hand_Count	4.5	29	NA	174.25	88.3333	71.7	M	4	23.6142	normal	NA
2	Hand_Count	5	29	NA	174.25	88.3333	71.7	M	4	23.6142	normal	NA
2	Hand_Count	5.5	29	NA	174.25	88.3333	71.7	M	4	23.6142	normal	NA
2	Hand_Count	6	29	NA	174.25	88.3333	71.7	M	4	23.6142	normal	NA
2	StepWatch	0.5	29	105	174.25	88.3333	71.7	M	4	23.6142	normal	NA
2	StepWatch	1	29	355	174.25	88.3333	71.7	M	4	23.6142	normal	NA
2	StepWatch	1.5	29	415	174.25	88.3333	71.7	M	4	23.6142	normal	NA
2	StepWatch	2	29	475	174.25	88.3333	71.7	M	4	23.6142	normal	NA
2	StepWatch	2.5	29	520	174.25	88.3333	71.7	M	4	23.6142	normal	NA
2	StepWatch	3	29	555	174.25	88.3333	71.7	M	4	23.6142	normal	NA
2	StepWatch	3.5	29	590	174.25	88.3333	71.7	M	4	23.6142	normal	NA
2	StepWatch	4	29	630	174.25	88.3333	71.7	M	4	23.6142	normal	A.8
2	StepWatch	4.5	29	NA	174.25	88.3333	71.7	M	4	23.6142	normal	NA
2	StepWatch	5	29	NA	174.25	88.3333	71.7	M	4	23.6142	normal	NA
2	StepWatch	5.5	29	NA	174.25	88.3333	71.7	M	4	23.6142	normal	NA
2	StepWatch	6	29	NA	174.25	88.3333	71.7	M	4	23.6142	normal	NA
2	ActiGraph_Waist	0.5	29	0	174.25	88.3333	71.7	M	4	23.6142	normal	NA
2	ActiGraph_Waist	1	29	2.5	174.25	88.3333	71.7	M	4	23.6142	normal	NA
2	ActiGraph_Waist	1.5	29	185	174.25	88.3333	71.7	M	4	23.6142	normal	NA
2	ActiGraph_Waist	2	29	467.5	174.25	88.3333	71.7	M	4	23.6142	normal	NA
2	ActiGraph_Waist	2.5	29	512.5	174.25	88.3333	71.7	M	4	23.6142	normal	NA
2	ActiGraph_Waist	3	29	547.5	174.25	88.3333	71.7	M	4	23.6142	normal	NA
2	ActiGraph_Waist	3.5	29	590	174.25	88.3333	71.7	M	4	23.6142	normal	NA
2	ActiGraph_Waist	4	29	627.5	174.25	88.3333	71.7	M	4	23.6142	normal	A.8
2	ActiGraph_Waist	4.5	29	NA	174.25	88.3333	71.7	M	4	23.6142	normal	NA
2	ActiGraph_Waist	5	29	NA	174.25	88.3333	71.7	M	4	23.6142	normal	NA
2	ActiGraph_Waist	5.5	29	NA	174.25	88.3333	71.7	M	4	23.6142	normal	NA
2	ActiGraph_Waist	6	29	NA	174.25	88.3333	71.7	M	4	23.6142	normal	NA
2	ActiGraph_Wrist	0.5	29	10	174.25	88.3333	71.7	M	4	23.6142	normal	NA
2	ActiGraph_Wrist	1	29	57.5	174.25	88.3333	71.7	M	4	23.6142	normal	NA
2	ActiGraph_Wrist	1.5	29	17.5	174.25	88.3333	71.7	M	4	23.6142	normal	NA
2	ActiGraph_Wrist	2	29	12.5	174.25	88.3333	71.7	M	4	23.6142	normal	NA
2	ActiGraph_Wrist	2.5	29	5	174.25	88.3333	71.7	M	4	23.6142	normal	NA
2	ActiGraph_Wrist	3	29	77.5	174.25	88.3333	71.7	M	4	23.6142	normal	NA
2	ActiGraph_Wrist	3.5	29	250	174.25	88.3333	71.7	M	4	23.6142	normal	NA
2	ActiGraph_Wrist	4	29	305	174.25	88.3333	71.7	M	4	23.6142	normal	A.8
2	ActiGraph_Wrist	4.5	29	NA	174.25	88.3333	71.7	M	4	23.6142	normal	NA
2	ActiGraph_Wrist	5	29	NA	174.25	88.3333	71.7	M	4	23.6142	normal	NA
2	ActiGraph_Wrist	5.5	29	NA	174.25	88.3333	71.7	M	4	23.6142	normal	NA
2	ActiGraph_Wrist	6	29	NA	174.25	88.3333	71.7	M	4	23.6142	normal	NA
2	GeneActiv_Waist	0.5	29	NA	174.25	88.3333	71.7	M	4	23.6142	normal	NA
2	GeneActiv_Waist	1	29	NA	174.25	88.3333	71.7	M	4	23.6142	normal	NA
2	GeneActiv_Waist	1.5	29	NA	174.25	88.3333	71.7	M	4	23.6142	normal	NA
2	GeneActiv_Waist	2	29	NA	174.25	88.3333	71.7	M	4	23.6142	normal	NA
2	GeneActiv_Waist	2.5	29	NA	174.25	88.3333	71.7	M	4	23.6142	normal	NA
2	GeneActiv_Waist	3	29	NA	174.25	88.3333	71.7	M	4	23.6142	normal	NA
2	GeneActiv_Waist	3.5	29	NA	174.25	88.3333	71.7	M	4	23.6142	normal	NA
2	GeneActiv_Waist	4	29	NA	174.25	88.3333	71.7	M	4	23.6142	normal	A.8
2	GeneActiv_Waist	4.5	29	NA	174.25	88.3333	71.7	M	4	23.6142	normal	NA
2	GeneActiv_Waist	5	29	NA	174.25	88.3333	71.7	M	4	23.6142	normal	NA
2	GeneActiv_Waist	5.5	29	NA	174.25	88.3333	71.7	M	4	23.6142	normal	NA
2	GeneActiv_Waist	6	29	NA	174.25	88.3333	71.7	M	4	23.6142	normal	NA
2	GeneActiv_Wrist	0.5	29	NA	174.25	88.3333	71.7	M	4	23.6142	normal	NA
2	GeneActiv_Wrist	1	29	NA	174.25	88.3333	71.7	M	4	23.6142	normal	NA
2	GeneActiv_Wrist	1.5	29	NA	174.25	88.3333	71.7	M	4	23.6142	normal	NA
2	GeneActiv_Wrist	2	29	NA	174.25	88.3333	71.7	M	4	23.6142	normal	NA
2	GeneActiv_Wrist	2.5	29	NA	174.25	88.3333	71.7	M	4	23.6142	normal	NA
2	GeneActiv_Wrist	3	29	NA	174.25	88.3333	71.7	M	4	23.6142	normal	NA
2	GeneActiv_Wrist	3.5	29	NA	174.25	88.3333	71.7	M	4	23.6142	normal	NA
2	GeneActiv_Wrist	4	29	NA	174.25	88.3333	71.7	M	4	23.6142	normal	A.8
2	GeneActiv_Wrist	4.5	29	NA	174.25	88.3333	71.7	M	4	23.6142	normal	NA
2	GeneActiv_Wrist	5	29	NA	174.25	88.3333	71.7	M	4	23.6142	normal	NA
2	GeneActiv_Wrist	5.5	29	NA	174.25	88.3333	71.7	M	4	23.6142	normal	NA
2	GeneActiv_Wrist	6	29	NA	174.25	88.3333	71.7	M	4	23.6142	normal	NA
2	ActiCal	0.5	29	0	174.25	88.3333	71.7	M	4	23.6142	normal	NA
2	ActiCal	1	29	0	174.25	88.3333	71.7	M	4	23.6142	normal	NA
2	ActiCal	1.5	29	210	174.25	88.3333	71.7	M	4	23.6142	normal	NA
2	ActiCal	2	29	475	174.25	88.3333	71.7	M	4	23.6142	normal	NA
2	ActiCal	2.5	29	520	174.25	88.3333	71.7	M	4	23.6142	normal	NA
2	ActiCal	3	29	557.5	174.25	88.3333	71.7	M	4	23.6142	normal	NA
2	ActiCal	3.5	29	590	174.25	88.3333	71.7	M	4	23.6142	normal	NA
2	ActiCal	4	29	627.5	174.25	88.3333	71.7	M	4	23.6142	normal	A.8
2	ActiCal	4.5	29	NA	174.25	88.3333	71.7	M	4	23.6142	normal	NA
2	ActiCal	5	29	NA	174.25	88.3333	71.7	M	4	23.6142	normal	NA
2	ActiCal	5.5	29	NA	174.25	88.3333	71.7	M	4	23.6142	normal	NA
2	ActiCal	6	29	NA	174.25	88.3333	71.7	M	4	23.6142	normal	NA
2	ActivPAL	0.5	29	140	174.25	88.3333	71.7	M	4	23.6142	normal	NA
2	ActivPAL	1	29	335	174.25	88.3333	71.7	M	4	23.6142	normal	NA
2	ActivPAL	1.5	29	415	174.25	88.3333	71.7	M	4	23.6142	normal	NA
2	ActivPAL	2	29	480	174.25	88.3333	71.7	M	4	23.6142	normal	NA
2	ActivPAL	2.5	29	520	174.25	88.3333	71.7	M	4	23.6142	normal	NA
2	ActivPAL	3	29	555	174.25	88.3333	71.7	M	4	23.6142	normal	NA
2	ActivPAL	3.5	29	590	174.25	88.3333	71.7	M	4	23.6142	normal	NA
2	ActivPAL	4	29	630	174.25	88.3333	71.7	M	4	23.6142	normal	A.8
2	ActivPAL	4.5	29	NA	174.25	88.3333	71.7	M	4	23.6142	normal	NA
2	ActivPAL	5	29	NA	174.25	88.3333	71.7	M	4	23.6142	normal	NA
2	ActivPAL	5.5	29	NA	174.25	88.3333	71.7	M	4	23.6142	normal	NA
2	ActivPAL	6	29	NA	174.25	88.3333	71.7	M	4	23.6142	normal	NA
3	SW200	0.5	34	0	175.5	77.3333	86	M	1	27.9219	overweight	NA
3	SW200	1	34	20	175.5	77.3333	86	M	1	27.9219	overweight	NA
3	SW200	1.5	34	270	175.5	77.3333	86	M	1	27.9219	overweight	NA
3	SW200	2	34	415	175.5	77.3333	86	M	1	27.9219	overweight	NA
3	SW200	2.5	34	500	175.5	77.3333	86	M	1	27.9219	overweight	NA
3	SW200	3	34	555	175.5	77.3333	86	M	1	27.9219	overweight	NA
3	SW200	3.5	34	585	175.5	77.3333	86	M	1	27.9219	overweight	NA
3	SW200	4	34	630	175.5	77.3333	86	M	1	27.9219	overweight	NA
3	SW200	4.5	34	780	175.5	77.3333	86	M	1	27.9219	overweight	A.2
3	SW200	5	34	NA	175.5	77.3333	86	M	1	27.9219	overweight	NA
3	SW200	5.5	34	NA	175.5	77.3333	86	M	1	27.9219	overweight	NA
3	SW200	6	34	NA	175.5	77.3333	86	M	1	27.9219	overweight	NA
3	NL1000	0.5	34	0	175.5	77.3333	86	M	1	27.9219	overweight	NA
3	NL1000	1	34	0	175.5	77.3333	86	M	1	27.9219	overweight	NA
3	NL1000	1.5	34	185	175.5	77.3333	86	M	1	27.9219	overweight	NA
3	NL1000	2	34	420	175.5	77.3333	86	M	1	27.9219	overweight	NA
3	NL1000	2.5	34	505	175.5	77.3333	86	M	1	27.9219	overweight	NA
3	NL1000	3	34	555	175.5	77.3333	86	M	1	27.9219	overweight	NA
3	NL1000	3.5	34	585	175.5	77.3333	86	M	1	27.9219	overweight	NA
3	NL1000	4	34	630	175.5	77.3333	86	M	1	27.9219	overweight	NA
3	NL1000	4.5	34	780	175.5	77.3333	86	M	1	27.9219	overweight	A.2
3	NL1000	5	34	NA	175.5	77.3333	86	M	1	27.9219	overweight	NA
3	NL1000	5.5	34	NA	175.5	77.3333	86	M	1	27.9219	overweight	NA
3	NL1000	6	34	NA	175.5	77.3333	86	M	1	27.9219	overweight	NA
3	One	0.5	34	0	175.5	77.3333	86	M	1	27.9219	overweight	NA
3	One	1	34	0	175.5	77.3333	86	M	1	27.9219	overweight	NA
3	One	1.5	34	370	175.5	77.3333	86	M	1	27.9219	overweight	NA
3	One	2	34	455	175.5	77.3333	86	M	1	27.9219	overweight	NA
3	One	2.5	34	510	175.5	77.3333	86	M	1	27.9219	overweight	NA
3	One	3	34	555	175.5	77.3333	86	M	1	27.9219	overweight	NA
3	One	3.5	34	590	175.5	77.3333	86	M	1	27.9219	overweight	NA
3	One	4	34	635	175.5	77.3333	86	M	1	27.9219	overweight	NA
3	One	4.5	34	780	175.5	77.3333	86	M	1	27.9219	overweight	A.2
3	One	5	34	NA	175.5	77.3333	86	M	1	27.9219	overweight	NA
3	One	5.5	34	NA	175.5	77.3333	86	M	1	27.9219	overweight	NA
3	One	6	34	NA	175.5	77.3333	86	M	1	27.9219	overweight	NA
3	VivoFit2	0.5	34	0	175.5	77.3333	86	M	1	27.9219	overweight	NA
3	VivoFit2	1	34	0	175.5	77.3333	86	M	1	27.9219	overweight	NA
3	VivoFit2	1.5	34	365	175.5	77.3333	86	M	1	27.9219	overweight	NA
3	VivoFit2	2	34	450	175.5	77.3333	86	M	1	27.9219	overweight	NA
3	VivoFit2	2.5	34	505	175.5	77.3333	86	M	1	27.9219	overweight	NA
3	VivoFit2	3	34	550	175.5	77.3333	86	M	1	27.9219	overweight	NA
3	VivoFit2	3.5	34	580	175.5	77.3333	86	M	1	27.9219	overweight	NA
3	VivoFit2	4	34	500	175.5	77.3333	86	M	1	27.9219	overweight	NA
3	VivoFit2	4.5	34	740	175.5	77.3333	86	M	1	27.9219	overweight	A.2
3	VivoFit2	5	34	NA	175.5	77.3333	86	M	1	27.9219	overweight	NA
3	VivoFit2	5.5	34	NA	175.5	77.3333	86	M	1	27.9219	overweight	NA
3	VivoFit2	6	34	NA	175.5	77.3333	86	M	1	27.9219	overweight	NA
3	Hand_Count	0.5	34	170	175.5	77.3333	86	M	1	27.9219	overweight	NA
3	Hand_Count	1	34	280	175.5	77.3333	86	M	1	27.9219	overweight	NA
3	Hand_Count	1.5	34	375	175.5	77.3333	86	M	1	27.9219	overweight	NA
3	Hand_Count	2	34	455	175.5	77.3333	86	M	1	27.9219	overweight	NA
3	Hand_Count	2.5	34	515	175.5	77.3333	86	M	1	27.9219	overweight	NA
3	Hand_Count	3	34	560	175.5	77.3333	86	M	1	27.9219	overweight	NA
3	Hand_Count	3.5	34	590	175.5	77.3333	86	M	1	27.9219	overweight	NA
3	Hand_Count	4	34	630	175.5	77.3333	86	M	1	27.9219	overweight	NA
3	Hand_Count	4.5	34	780	175.5	77.3333	86	M	1	27.9219	overweight	A.2
3	Hand_Count	5	34	NA	175.5	77.3333	86	M	1	27.9219	overweight	NA
3	Hand_Count	5.5	34	NA	175.5	77.3333	86	M	1	27.9219	overweight	NA
3	Hand_Count	6	34	NA	175.5	77.3333	86	M	1	27.9219	overweight	NA
3	StepWatch	0.5	34	150	175.5	77.3333	86	M	1	27.9219	overweight	NA
3	StepWatch	1	34	305	175.5	77.3333	86	M	1	27.9219	overweight	NA
3	StepWatch	1.5	34	370	175.5	77.3333	86	M	1	27.9219	overweight	NA
3	StepWatch	2	34	455	175.5	77.3333	86	M	1	27.9219	overweight	NA
3	StepWatch	2.5	34	505	175.5	77.3333	86	M	1	27.9219	overweight	NA
3	StepWatch	3	34	550	175.5	77.3333	86	M	1	27.9219	overweight	NA
3	StepWatch	3.5	34	590	175.5	77.3333	86	M	1	27.9219	overweight	NA
3	StepWatch	4	34	625	175.5	77.3333	86	M	1	27.9219	overweight	NA
3	StepWatch	4.5	34	610	175.5	77.3333	86	M	1	27.9219	overweight	A.2
3	StepWatch	5	34	NA	175.5	77.3333	86	M	1	27.9219	overweight	NA
3	StepWatch	5.5	34	NA	175.5	77.3333	86	M	1	27.9219	overweight	NA
3	StepWatch	6	34	NA	175.5	77.3333	86	M	1	27.9219	overweight	NA
3	ActiGraph_Waist	0.5	34	0	175.5	77.3333	86	M	1	27.9219	overweight	NA
3	ActiGraph_Waist	1	34	105	175.5	77.3333	86	M	1	27.9219	overweight	NA
3	ActiGraph_Waist	1.5	34	267.5	175.5	77.3333	86	M	1	27.9219	overweight	NA
3	ActiGraph_Waist	2	34	452.5	175.5	77.3333	86	M	1	27.9219	overweight	NA
3	ActiGraph_Waist	2.5	34	507.5	175.5	77.3333	86	M	1	27.9219	overweight	NA
3	ActiGraph_Waist	3	34	550	175.5	77.3333	86	M	1	27.9219	overweight	NA
3	ActiGraph_Waist	3.5	34	587.5	175.5	77.3333	86	M	1	27.9219	overweight	NA
3	ActiGraph_Waist	4	34	625	175.5	77.3333	86	M	1	27.9219	overweight	NA
3	ActiGraph_Waist	4.5	34	802.5	175.5	77.3333	86	M	1	27.9219	overweight	A.2
3	ActiGraph_Waist	5	34	NA	175.5	77.3333	86	M	1	27.9219	overweight	NA
3	ActiGraph_Waist	5.5	34	NA	175.5	77.3333	86	M	1	27.9219	overweight	NA
3	ActiGraph_Waist	6	34	NA	175.5	77.3333	86	M	1	27.9219	overweight	NA
3	ActiGraph_Wrist	0.5	34	0	175.5	77.3333	86	M	1	27.9219	overweight	NA
3	ActiGraph_Wrist	1	34	97.5	175.5	77.3333	86	M	1	27.9219	overweight	NA
3	ActiGraph_Wrist	1.5	34	112.5	175.5	77.3333	86	M	1	27.9219	overweight	NA
3	ActiGraph_Wrist	2	34	225	175.5	77.3333	86	M	1	27.9219	overweight	NA
3	ActiGraph_Wrist	2.5	34	257.5	175.5	77.3333	86	M	1	27.9219	overweight	NA
3	ActiGraph_Wrist	3	34	272.5	175.5	77.3333	86	M	1	27.9219	overweight	NA
3	ActiGraph_Wrist	3.5	34	307.5	175.5	77.3333	86	M	1	27.9219	overweight	NA
3	ActiGraph_Wrist	4	34	312.5	175.5	77.3333	86	M	1	27.9219	overweight	NA
3	ActiGraph_Wrist	4.5	34	800	175.5	77.3333	86	M	1	27.9219	overweight	A.2
3	ActiGraph_Wrist	5	34	NA	175.5	77.3333	86	M	1	27.9219	overweight	NA
3	ActiGraph_Wrist	5.5	34	NA	175.5	77.3333	86	M	1	27.9219	overweight	NA
3	ActiGraph_Wrist	6	34	NA	175.5	77.3333	86	M	1	27.9219	overweight	NA
3	GeneActiv_Waist	0.5	34	107.5	175.5	77.3333	86	M	1	27.9219	overweight	NA
3	GeneActiv_Waist	1	34	355	175.5	77.3333	86	M	1	27.9219	overweight	NA
3	GeneActiv_Waist	1.5	34	437.5	175.5	77.3333	86	M	1	27.9219	overweight	NA
3	GeneActiv_Waist	2	34	452.5	175.5	77.3333	86	M	1	27.9219	overweight	NA
3	GeneActiv_Waist	2.5	34	507.5	175.5	77.3333	86	M	1	27.9219	overweight	NA
3	GeneActiv_Waist	3	34	552.5	175.5	77.3333	86	M	1	27.9219	overweight	NA
3	GeneActiv_Waist	3.5	34	585	175.5	77.3333	86	M	1	27.9219	overweight	NA
3	GeneActiv_Waist	4	34	625	175.5	77.3333	86	M	1	27.9219	overweight	NA
3	GeneActiv_Waist	4.5	34	787.5	175.5	77.3333	86	M	1	27.9219	overweight	A.2
3	GeneActiv_Waist	5	34	NA	175.5	77.3333	86	M	1	27.9219	overweight	NA
3	GeneActiv_Waist	5.5	34	NA	175.5	77.3333	86	M	1	27.9219	overweight	NA
3	GeneActiv_Waist	6	34	NA	175.5	77.3333	86	M	1	27.9219	overweight	NA
3	GeneActiv_Wrist	0.5	34	145	175.5	77.3333	86	M	1	27.9219	overweight	NA
3	GeneActiv_Wrist	1	34	305	175.5	77.3333	86	M	1	27.9219	overweight	NA
3	GeneActiv_Wrist	1.5	34	372.5	175.5	77.3333	86	M	1	27.9219	overweight	NA
3	GeneActiv_Wrist	2	34	452.5	175.5	77.3333	86	M	1	27.9219	overweight	NA
3	GeneActiv_Wrist	2.5	34	507.5	175.5	77.3333	86	M	1	27.9219	overweight	NA
3	GeneActiv_Wrist	3	34	542.5	175.5	77.3333	86	M	1	27.9219	overweight	NA
3	GeneActiv_Wrist	3.5	34	427.5	175.5	77.3333	86	M	1	27.9219	overweight	NA
3	GeneActiv_Wrist	4	34	377.5	175.5	77.3333	86	M	1	27.9219	overweight	NA
3	GeneActiv_Wrist	4.5	34	805	175.5	77.3333	86	M	1	27.9219	overweight	A.2
3	GeneActiv_Wrist	5	34	NA	175.5	77.3333	86	M	1	27.9219	overweight	NA
3	GeneActiv_Wrist	5.5	34	NA	175.5	77.3333	86	M	1	27.9219	overweight	NA
3	GeneActiv_Wrist	6	34	NA	175.5	77.3333	86	M	1	27.9219	overweight	NA
3	ActiCal	0.5	34	0	175.5	77.3333	86	M	1	27.9219	overweight	NA
3	ActiCal	1	34	0	175.5	77.3333	86	M	1	27.9219	overweight	NA
3	ActiCal	1.5	34	112.5	175.5	77.3333	86	M	1	27.9219	overweight	NA
3	ActiCal	2	34	430	175.5	77.3333	86	M	1	27.9219	overweight	NA
3	ActiCal	2.5	34	515	175.5	77.3333	86	M	1	27.9219	overweight	NA
3	ActiCal	3	34	562.5	175.5	77.3333	86	M	1	27.9219	overweight	NA
3	ActiCal	3.5	34	600	175.5	77.3333	86	M	1	27.9219	overweight	NA
3	ActiCal	4	34	635	175.5	77.3333	86	M	1	27.9219	overweight	NA
3	ActiCal	4.5	34	820	175.5	77.3333	86	M	1	27.9219	overweight	A.2
3	ActiCal	5	34	NA	175.5	77.3333	86	M	1	27.9219	overweight	NA
3	ActiCal	5.5	34	NA	175.5	77.3333	86	M	1	27.9219	overweight	NA
3	ActiCal	6	34	NA	175.5	77.3333	86	M	1	27.9219	overweight	NA
3	ActivPAL	0.5	34	NA	175.5	77.3333	86	M	1	27.9219	overweight	NA
3	ActivPAL	1	34	NA	175.5	77.3333	86	M	1	27.9219	overweight	NA
3	ActivPAL	1.5	34	NA	175.5	77.3333	86	M	1	27.9219	overweight	NA
3	ActivPAL	2	34	NA	175.5	77.3333	86	M	1	27.9219	overweight	NA
3	ActivPAL	2.5	34	NA	175.5	77.3333	86	M	1	27.9219	overweight	NA
3	ActivPAL	3	34	NA	175.5	77.3333	86	M	1	27.9219	overweight	NA
3	ActivPAL	3.5	34	NA	175.5	77.3333	86	M	1	27.9219	overweight	NA
3	ActivPAL	4	34	NA	175.5	77.3333	86	M	1	27.9219	overweight	NA
3	ActivPAL	4.5	34	NA	175.5	77.3333	86	M	1	27.9219	overweight	A.2
3	ActivPAL	5	34	NA	175.5	77.3333	86	M	1	27.9219	overweight	NA
3	ActivPAL	5.5	34	NA	175.5	77.3333	86	M	1	27.9219	overweight	NA
3	ActivPAL	6	34	NA	175.5	77.3333	86	M	1	27.9219	overweight	NA
4	SW200	0.5	33	15	165.75	76.25	69.7	M	1	25.3703	overweight	NA
4	SW200	1	33	175	165.75	76.25	69.7	M	1	25.3703	overweight	NA
4	SW200	1.5	33	350	165.75	76.25	69.7	M	1	25.3703	overweight	NA
4	SW200	2	33	430	165.75	76.25	69.7	M	1	25.3703	overweight	NA
4	SW200	2.5	33	550	165.75	76.25	69.7	M	1	25.3703	overweight	NA
4	SW200	3	33	595	165.75	76.25	69.7	M	1	25.3703	overweight	NA
4	SW200	3.5	33	630	165.75	76.25	69.7	M	1	25.3703	overweight	NA
4	SW200	4	33	675	165.75	76.25	69.7	M	1	25.3703	overweight	NA
4	SW200	4.5	33	725	165.75	76.25	69.7	M	1	25.3703	overweight	A.8
4	SW200	5	33	NA	165.75	76.25	69.7	M	1	25.3703	overweight	NA
4	SW200	5.5	33	NA	165.75	76.25	69.7	M	1	25.3703	overweight	NA
4	SW200	6	33	NA	165.75	76.25	69.7	M	1	25.3703	overweight	NA
4	NL1000	0.5	33	0	165.75	76.25	69.7	M	1	25.3703	overweight	NA
4	NL1000	1	33	0	165.75	76.25	69.7	M	1	25.3703	overweight	NA
4	NL1000	1.5	33	295	165.75	76.25	69.7	M	1	25.3703	overweight	NA
4	NL1000	2	33	455	165.75	76.25	69.7	M	1	25.3703	overweight	NA
4	NL1000	2.5	33	550	165.75	76.25	69.7	M	1	25.3703	overweight	NA
4	NL1000	3	33	595	165.75	76.25	69.7	M	1	25.3703	overweight	NA
4	NL1000	3.5	33	635	165.75	76.25	69.7	M	1	25.3703	overweight	NA
4	NL1000	4	33	675	165.75	76.25	69.7	M	1	25.3703	overweight	NA
4	NL1000	4.5	33	725	165.75	76.25	69.7	M	1	25.3703	overweight	A.8
4	NL1000	5	33	NA	165.75	76.25	69.7	M	1	25.3703	overweight	NA
4	NL1000	5.5	33	NA	165.75	76.25	69.7	M	1	25.3703	overweight	NA
4	NL1000	6	33	NA	165.75	76.25	69.7	M	1	25.3703	overweight	NA
4	One	0.5	33	0	165.75	76.25	69.7	M	1	25.3703	overweight	NA
4	One	1	33	130	165.75	76.25	69.7	M	1	25.3703	overweight	NA
4	One	1.5	33	420	165.75	76.25	69.7	M	1	25.3703	overweight	NA
4	One	2	33	505	165.75	76.25	69.7	M	1	25.3703	overweight	NA
4	One	2.5	33	550	165.75	76.25	69.7	M	1	25.3703	overweight	NA
4	One	3	33	595	165.75	76.25	69.7	M	1	25.3703	overweight	NA
4	One	3.5	33	630	165.75	76.25	69.7	M	1	25.3703	overweight	NA
4	One	4	33	675	165.75	76.25	69.7	M	1	25.3703	overweight	NA
4	One	4.5	33	730	165.75	76.25	69.7	M	1	25.3703	overweight	A.8
4	One	5	33	NA	165.75	76.25	69.7	M	1	25.3703	overweight	NA
4	One	5.5	33	NA	165.75	76.25	69.7	M	1	25.3703	overweight	NA
4	One	6	33	NA	165.75	76.25	69.7	M	1	25.3703	overweight	NA
4	VivoFit2	0.5	33	0	165.75	76.25	69.7	M	1	25.3703	overweight	NA
4	VivoFit2	1	33	320	165.75	76.25	69.7	M	1	25.3703	overweight	NA
4	VivoFit2	1.5	33	410	165.75	76.25	69.7	M	1	25.3703	overweight	NA
4	VivoFit2	2	33	495	165.75	76.25	69.7	M	1	25.3703	overweight	NA
4	VivoFit2	2.5	33	545	165.75	76.25	69.7	M	1	25.3703	overweight	NA
4	VivoFit2	3	33	590	165.75	76.25	69.7	M	1	25.3703	overweight	NA
4	VivoFit2	3.5	33	570	165.75	76.25	69.7	M	1	25.3703	overweight	NA
4	VivoFit2	4	33	325	165.75	76.25	69.7	M	1	25.3703	overweight	NA
4	VivoFit2	4.5	33	415	165.75	76.25	69.7	M	1	25.3703	overweight	A.8
4	VivoFit2	5	33	NA	165.75	76.25	69.7	M	1	25.3703	overweight	NA
4	VivoFit2	5.5	33	NA	165.75	76.25	69.7	M	1	25.3703	overweight	NA
4	VivoFit2	6	33	NA	165.75	76.25	69.7	M	1	25.3703	overweight	NA
4	Hand_Count	0.5	33	215	165.75	76.25	69.7	M	1	25.3703	overweight	NA
4	Hand_Count	1	33	335	165.75	76.25	69.7	M	1	25.3703	overweight	NA
4	Hand_Count	1.5	33	420	165.75	76.25	69.7	M	1	25.3703	overweight	NA
4	Hand_Count	2	33	505	165.75	76.25	69.7	M	1	25.3703	overweight	NA
4	Hand_Count	2.5	33	550	165.75	76.25	69.7	M	1	25.3703	overweight	NA
4	Hand_Count	3	33	595	165.75	76.25	69.7	M	1	25.3703	overweight	NA
4	Hand_Count	3.5	33	630	165.75	76.25	69.7	M	1	25.3703	overweight	NA
4	Hand_Count	4	33	675	165.75	76.25	69.7	M	1	25.3703	overweight	NA
4	Hand_Count	4.5	33	725	165.75	76.25	69.7	M	1	25.3703	overweight	A.8
4	Hand_Count	5	33	NA	165.75	76.25	69.7	M	1	25.3703	overweight	NA
4	Hand_Count	5.5	33	NA	165.75	76.25	69.7	M	1	25.3703	overweight	NA
4	Hand_Count	6	33	NA	165.75	76.25	69.7	M	1	25.3703	overweight	NA
4	StepWatch	0.5	33	200	165.75	76.25	69.7	M	1	25.3703	overweight	NA
4	StepWatch	1	33	330	165.75	76.25	69.7	M	1	25.3703	overweight	NA
4	StepWatch	1.5	33	420	165.75	76.25	69.7	M	1	25.3703	overweight	NA
4	StepWatch	2	33	505	165.75	76.25	69.7	M	1	25.3703	overweight	NA
4	StepWatch	2.5	33	555	165.75	76.25	69.7	M	1	25.3703	overweight	NA
4	StepWatch	3	33	590	165.75	76.25	69.7	M	1	25.3703	overweight	NA
4	StepWatch	3.5	33	630	165.75	76.25	69.7	M	1	25.3703	overweight	NA
4	StepWatch	4	33	680	165.75	76.25	69.7	M	1	25.3703	overweight	NA
4	StepWatch	4.5	33	555	165.75	76.25	69.7	M	1	25.3703	overweight	A.8
4	StepWatch	5	33	NA	165.75	76.25	69.7	M	1	25.3703	overweight	NA
4	StepWatch	5.5	33	NA	165.75	76.25	69.7	M	1	25.3703	overweight	NA
4	StepWatch	6	33	NA	165.75	76.25	69.7	M	1	25.3703	overweight	NA
4	ActiGraph_Waist	0.5	33	5	165.75	76.25	69.7	M	1	25.3703	overweight	NA
4	ActiGraph_Waist	1	33	52.5	165.75	76.25	69.7	M	1	25.3703	overweight	NA
4	ActiGraph_Waist	1.5	33	222.5	165.75	76.25	69.7	M	1	25.3703	overweight	NA
4	ActiGraph_Waist	2	33	500	165.75	76.25	69.7	M	1	25.3703	overweight	NA
4	ActiGraph_Waist	2.5	33	550	165.75	76.25	69.7	M	1	25.3703	overweight	NA
4	ActiGraph_Waist	3	33	587.5	165.75	76.25	69.7	M	1	25.3703	overweight	NA
4	ActiGraph_Waist	3.5	33	632.5	165.75	76.25	69.7	M	1	25.3703	overweight	NA
4	ActiGraph_Waist	4	33	677.5	165.75	76.25	69.7	M	1	25.3703	overweight	NA
4	ActiGraph_Waist	4.5	33	675	165.75	76.25	69.7	M	1	25.3703	overweight	A.8
4	ActiGraph_Waist	5	33	NA	165.75	76.25	69.7	M	1	25.3703	overweight	NA
4	ActiGraph_Waist	5.5	33	NA	165.75	76.25	69.7	M	1	25.3703	overweight	NA
4	ActiGraph_Waist	6	33	NA	165.75	76.25	69.7	M	1	25.3703	overweight	NA
4	ActiGraph_Wrist	0.5	33	22.5	165.75	76.25	69.7	M	1	25.3703	overweight	NA
4	ActiGraph_Wrist	1	33	145	165.75	76.25	69.7	M	1	25.3703	overweight	NA
4	ActiGraph_Wrist	1.5	33	112.5	165.75	76.25	69.7	M	1	25.3703	overweight	NA
4	ActiGraph_Wrist	2	33	190	165.75	76.25	69.7	M	1	25.3703	overweight	NA
4	ActiGraph_Wrist	2.5	33	262.5	165.75	76.25	69.7	M	1	25.3703	overweight	NA
4	ActiGraph_Wrist	3	33	297.5	165.75	76.25	69.7	M	1	25.3703	overweight	NA
4	ActiGraph_Wrist	3.5	33	315	165.75	76.25	69.7	M	1	25.3703	overweight	NA
4	ActiGraph_Wrist	4	33	335	165.75	76.25	69.7	M	1	25.3703	overweight	NA
4	ActiGraph_Wrist	4.5	33	367.5	165.75	76.25	69.7	M	1	25.3703	overweight	A.8
4	ActiGraph_Wrist	5	33	NA	165.75	76.25	69.7	M	1	25.3703	overweight	NA
4	ActiGraph_Wrist	5.5	33	NA	165.75	76.25	69.7	M	1	25.3703	overweight	NA
4	ActiGraph_Wrist	6	33	NA	165.75	76.25	69.7	M	1	25.3703	overweight	NA
4	GeneActiv_Waist	0.5	33	240	165.75	76.25	69.7	M	1	25.3703	overweight	NA
4	GeneActiv_Waist	1	33	230	165.75	76.25	69.7	M	1	25.3703	overweight	NA
4	GeneActiv_Waist	1.5	33	395	165.75	76.25	69.7	M	1	25.3703	overweight	NA
4	GeneActiv_Waist	2	33	505	165.75	76.25	69.7	M	1	25.3703	overweight	NA
4	GeneActiv_Waist	2.5	33	550	165.75	76.25	69.7	M	1	25.3703	overweight	NA
4	GeneActiv_Waist	3	33	592.5	165.75	76.25	69.7	M	1	25.3703	overweight	NA
4	GeneActiv_Waist	3.5	33	632.5	165.75	76.25	69.7	M	1	25.3703	overweight	NA
4	GeneActiv_Waist	4	33	675	165.75	76.25	69.7	M	1	25.3703	overweight	NA
4	GeneActiv_Waist	4.5	33	732.5	165.75	76.25	69.7	M	1	25.3703	overweight	A.8
4	GeneActiv_Waist	5	33	NA	165.75	76.25	69.7	M	1	25.3703	overweight	NA
4	GeneActiv_Waist	5.5	33	NA	165.75	76.25	69.7	M	1	25.3703	overweight	NA
4	GeneActiv_Waist	6	33	NA	165.75	76.25	69.7	M	1	25.3703	overweight	NA
4	GeneActiv_Wrist	0.5	33	220	165.75	76.25	69.7	M	1	25.3703	overweight	NA
4	GeneActiv_Wrist	1	33	347.5	165.75	76.25	69.7	M	1	25.3703	overweight	NA
4	GeneActiv_Wrist	1.5	33	415	165.75	76.25	69.7	M	1	25.3703	overweight	NA
4	GeneActiv_Wrist	2	33	505	165.75	76.25	69.7	M	1	25.3703	overweight	NA
4	GeneActiv_Wrist	2.5	33	550	165.75	76.25	69.7	M	1	25.3703	overweight	NA
4	GeneActiv_Wrist	3	33	585	165.75	76.25	69.7	M	1	25.3703	overweight	NA
4	GeneActiv_Wrist	3.5	33	617.5	165.75	76.25	69.7	M	1	25.3703	overweight	NA
4	GeneActiv_Wrist	4	33	380	165.75	76.25	69.7	M	1	25.3703	overweight	NA
4	GeneActiv_Wrist	4.5	33	607.5	165.75	76.25	69.7	M	1	25.3703	overweight	A.8
4	GeneActiv_Wrist	5	33	NA	165.75	76.25	69.7	M	1	25.3703	overweight	NA
4	GeneActiv_Wrist	5.5	33	NA	165.75	76.25	69.7	M	1	25.3703	overweight	NA
4	GeneActiv_Wrist	6	33	NA	165.75	76.25	69.7	M	1	25.3703	overweight	NA
4	ActiCal	0.5	33	0	165.75	76.25	69.7	M	1	25.3703	overweight	NA
4	ActiCal	1	33	0	165.75	76.25	69.7	M	1	25.3703	overweight	NA
4	ActiCal	1.5	33	95	165.75	76.25	69.7	M	1	25.3703	overweight	NA
4	ActiCal	2	33	510	165.75	76.25	69.7	M	1	25.3703	overweight	NA
4	ActiCal	2.5	33	560	165.75	76.25	69.7	M	1	25.3703	overweight	NA
4	ActiCal	3	33	605	165.75	76.25	69.7	M	1	25.3703	overweight	NA
4	ActiCal	3.5	33	642.5	165.75	76.25	69.7	M	1	25.3703	overweight	NA
4	ActiCal	4	33	690	165.75	76.25	69.7	M	1	25.3703	overweight	NA
4	ActiCal	4.5	33	745	165.75	76.25	69.7	M	1	25.3703	overweight	A.8
4	ActiCal	5	33	NA	165.75	76.25	69.7	M	1	25.3703	overweight	NA
4	ActiCal	5.5	33	NA	165.75	76.25	69.7	M	1	25.3703	overweight	NA
4	ActiCal	6	33	NA	165.75	76.25	69.7	M	1	25.3703	overweight	NA
4	ActivPAL	0.5	33	135	165.75	76.25	69.7	M	1	25.3703	overweight	NA
4	ActivPAL	1	33	330	165.75	76.25	69.7	M	1	25.3703	overweight	NA
4	ActivPAL	1.5	33	415	165.75	76.25	69.7	M	1	25.3703	overweight	NA
4	ActivPAL	2	33	505	165.75	76.25	69.7	M	1	25.3703	overweight	NA
4	ActivPAL	2.5	33	550	165.75	76.25	69.7	M	1	25.3703	overweight	NA
4	ActivPAL	3	33	590	165.75	76.25	69.7	M	1	25.3703	overweight	NA
4	ActivPAL	3.5	33	630	165.75	76.25	69.7	M	1	25.3703	overweight	NA
4	ActivPAL	4	33	680	165.75	76.25	69.7	M	1	25.3703	overweight	NA
4	ActivPAL	4.5	33	735	165.75	76.25	69.7	M	1	25.3703	overweight	A.8
4	ActivPAL	5	33	NA	165.75	76.25	69.7	M	1	25.3703	overweight	NA
4	ActivPAL	5.5	33	NA	165.75	76.25	69.7	M	1	25.3703	overweight	NA
4	ActivPAL	6	33	NA	165.75	76.25	69.7	M	1	25.3703	overweight	NA
5	SW200	0.5	39	15	174.05	80.25	67.4	M	4	22.2491	normal	NA
5	SW200	1	39	125	174.05	80.25	67.4	M	4	22.2491	normal	NA
5	SW200	1.5	39	410	174.05	80.25	67.4	M	4	22.2491	normal	NA
5	SW200	2	39	390	174.05	80.25	67.4	M	4	22.2491	normal	NA
5	SW200	2.5	39	485	174.05	80.25	67.4	M	4	22.2491	normal	NA
5	SW200	3	39	530	174.05	80.25	67.4	M	4	22.2491	normal	NA
5	SW200	3.5	39	595	174.05	80.25	67.4	M	4	22.2491	normal	NA
5	SW200	4	39	605	174.05	80.25	67.4	M	4	22.2491	normal	NA
5	SW200	4.5	39	650	174.05	80.25	67.4	M	4	22.2491	normal	A.2
5	SW200	5	39	NA	174.05	80.25	67.4	M	4	22.2491	normal	NA
5	SW200	5.5	39	NA	174.05	80.25	67.4	M	4	22.2491	normal	NA
5	SW200	6	39	NA	174.05	80.25	67.4	M	4	22.2491	normal	NA
5	NL1000	0.5	39	0	174.05	80.25	67.4	M	4	22.2491	normal	NA
5	NL1000	1	39	30	174.05	80.25	67.4	M	4	22.2491	normal	NA
5	NL1000	1.5	39	370	174.05	80.25	67.4	M	4	22.2491	normal	NA
5	NL1000	2	39	435	174.05	80.25	67.4	M	4	22.2491	normal	NA
5	NL1000	2.5	39	495	174.05	80.25	67.4	M	4	22.2491	normal	NA
5	NL1000	3	39	530	174.05	80.25	67.4	M	4	22.2491	normal	NA
5	NL1000	3.5	39	565	174.05	80.25	67.4	M	4	22.2491	normal	NA
5	NL1000	4	39	605	174.05	80.25	67.4	M	4	22.2491	normal	NA
5	NL1000	4.5	39	655	174.05	80.25	67.4	M	4	22.2491	normal	A.2
5	NL1000	5	39	NA	174.05	80.25	67.4	M	4	22.2491	normal	NA
5	NL1000	5.5	39	NA	174.05	80.25	67.4	M	4	22.2491	normal	NA
5	NL1000	6	39	NA	174.05	80.25	67.4	M	4	22.2491	normal	NA
5	One	0.5	39	0	174.05	80.25	67.4	M	4	22.2491	normal	NA
5	One	1	39	125	174.05	80.25	67.4	M	4	22.2491	normal	NA
5	One	1.5	39	370	174.05	80.25	67.4	M	4	22.2491	normal	NA
5	One	2	39	435	174.05	80.25	67.4	M	4	22.2491	normal	NA
5	One	2.5	39	495	174.05	80.25	67.4	M	4	22.2491	normal	NA
5	One	3	39	530	174.05	80.25	67.4	M	4	22.2491	normal	NA
5	One	3.5	39	565	174.05	80.25	67.4	M	4	22.2491	normal	NA
5	One	4	39	610	174.05	80.25	67.4	M	4	22.2491	normal	NA
5	One	4.5	39	650	174.05	80.25	67.4	M	4	22.2491	normal	A.2
5	One	5	39	NA	174.05	80.25	67.4	M	4	22.2491	normal	NA
5	One	5.5	39	NA	174.05	80.25	67.4	M	4	22.2491	normal	NA
5	One	6	39	NA	174.05	80.25	67.4	M	4	22.2491	normal	NA
5	VivoFit2	0.5	39	0	174.05	80.25	67.4	M	4	22.2491	normal	NA
5	VivoFit2	1	39	355	174.05	80.25	67.4	M	4	22.2491	normal	NA
5	VivoFit2	1.5	39	335	174.05	80.25	67.4	M	4	22.2491	normal	NA
5	VivoFit2	2	39	435	174.05	80.25	67.4	M	4	22.2491	normal	NA
5	VivoFit2	2.5	39	495	174.05	80.25	67.4	M	4	22.2491	normal	NA
5	VivoFit2	3	39	535	174.05	80.25	67.4	M	4	22.2491	normal	NA
5	VivoFit2	3.5	39	565	174.05	80.25	67.4	M	4	22.2491	normal	NA
5	VivoFit2	4	39	600	174.05	80.25	67.4	M	4	22.2491	normal	NA
5	VivoFit2	4.5	39	635	174.05	80.25	67.4	M	4	22.2491	normal	A.2
5	VivoFit2	5	39	NA	174.05	80.25	67.4	M	4	22.2491	normal	NA
5	VivoFit2	5.5	39	NA	174.05	80.25	67.4	M	4	22.2491	normal	NA
5	VivoFit2	6	39	NA	174.05	80.25	67.4	M	4	22.2491	normal	NA
5	Hand_Count	0.5	39	190	174.05	80.25	67.4	M	4	22.2491	normal	NA
5	Hand_Count	1	39	290	174.05	80.25	67.4	M	4	22.2491	normal	NA
5	Hand_Count	1.5	39	370	174.05	80.25	67.4	M	4	22.2491	normal	NA
5	Hand_Count	2	39	435	174.05	80.25	67.4	M	4	22.2491	normal	NA
5	Hand_Count	2.5	39	490	174.05	80.25	67.4	M	4	22.2491	normal	NA
5	Hand_Count	3	39	530	174.05	80.25	67.4	M	4	22.2491	normal	NA
5	Hand_Count	3.5	39	565	174.05	80.25	67.4	M	4	22.2491	normal	NA
5	Hand_Count	4	39	605	174.05	80.25	67.4	M	4	22.2491	normal	NA
5	Hand_Count	4.5	39	650	174.05	80.25	67.4	M	4	22.2491	normal	A.2
5	Hand_Count	5	39	NA	174.05	80.25	67.4	M	4	22.2491	normal	NA
5	Hand_Count	5.5	39	NA	174.05	80.25	67.4	M	4	22.2491	normal	NA
5	Hand_Count	6	39	NA	174.05	80.25	67.4	M	4	22.2491	normal	NA
5	StepWatch	0.5	39	170	174.05	80.25	67.4	M	4	22.2491	normal	NA
5	StepWatch	1	39	365	174.05	80.25	67.4	M	4	22.2491	normal	NA
5	StepWatch	1.5	39	370	174.05	80.25	67.4	M	4	22.2491	normal	NA
5	StepWatch	2	39	430	174.05	80.25	67.4	M	4	22.2491	normal	NA
5	StepWatch	2.5	39	490	174.05	80.25	67.4	M	4	22.2491	normal	NA
5	StepWatch	3	39	525	174.05	80.25	67.4	M	4	22.2491	normal	NA
5	StepWatch	3.5	39	570	174.05	80.25	67.4	M	4	22.2491	normal	NA
5	StepWatch	4	39	610	174.05	80.25	67.4	M	4	22.2491	normal	NA
5	StepWatch	4.5	39	655	174.05	80.25	67.4	M	4	22.2491	normal	A.2
5	StepWatch	5	39	NA	174.05	80.25	67.4	M	4	22.2491	normal	NA
5	StepWatch	5.5	39	NA	174.05	80.25	67.4	M	4	22.2491	normal	NA
5	StepWatch	6	39	NA	174.05	80.25	67.4	M	4	22.2491	normal	NA
5	ActiGraph_Waist	0.5	39	0	174.05	80.25	67.4	M	4	22.2491	normal	NA
5	ActiGraph_Waist	1	39	5	174.05	80.25	67.4	M	4	22.2491	normal	NA
5	ActiGraph_Waist	1.5	39	95	174.05	80.25	67.4	M	4	22.2491	normal	NA
5	ActiGraph_Waist	2	39	425	174.05	80.25	67.4	M	4	22.2491	normal	NA
5	ActiGraph_Waist	2.5	39	490	174.05	80.25	67.4	M	4	22.2491	normal	NA
5	ActiGraph_Waist	3	39	525	174.05	80.25	67.4	M	4	22.2491	normal	NA
5	ActiGraph_Waist	3.5	39	567.5	174.05	80.25	67.4	M	4	22.2491	normal	NA
5	ActiGraph_Waist	4	39	610	174.05	80.25	67.4	M	4	22.2491	normal	NA
5	ActiGraph_Waist	4.5	39	657.5	174.05	80.25	67.4	M	4	22.2491	normal	A.2
5	ActiGraph_Waist	5	39	NA	174.05	80.25	67.4	M	4	22.2491	normal	NA
5	ActiGraph_Waist	5.5	39	NA	174.05	80.25	67.4	M	4	22.2491	normal	NA
5	ActiGraph_Waist	6	39	NA	174.05	80.25	67.4	M	4	22.2491	normal	NA
5	ActiGraph_Wrist	0.5	39	2.5	174.05	80.25	67.4	M	4	22.2491	normal	NA
5	ActiGraph_Wrist	1	39	50	174.05	80.25	67.4	M	4	22.2491	normal	NA
5	ActiGraph_Wrist	1.5	39	50	174.05	80.25	67.4	M	4	22.2491	normal	NA
5	ActiGraph_Wrist	2	39	40	174.05	80.25	67.4	M	4	22.2491	normal	NA
5	ActiGraph_Wrist	2.5	39	120	174.05	80.25	67.4	M	4	22.2491	normal	NA
5	ActiGraph_Wrist	3	39	192.5	174.05	80.25	67.4	M	4	22.2491	normal	NA
5	ActiGraph_Wrist	3.5	39	280	174.05	80.25	67.4	M	4	22.2491	normal	NA
5	ActiGraph_Wrist	4	39	305	174.05	80.25	67.4	M	4	22.2491	normal	NA
5	ActiGraph_Wrist	4.5	39	330	174.05	80.25	67.4	M	4	22.2491	normal	A.2
5	ActiGraph_Wrist	5	39	NA	174.05	80.25	67.4	M	4	22.2491	normal	NA
5	ActiGraph_Wrist	5.5	39	NA	174.05	80.25	67.4	M	4	22.2491	normal	NA
5	ActiGraph_Wrist	6	39	NA	174.05	80.25	67.4	M	4	22.2491	normal	NA
5	GeneActiv_Waist	0.5	39	212.5	174.05	80.25	67.4	M	4	22.2491	normal	NA
5	GeneActiv_Waist	1	39	297.5	174.05	80.25	67.4	M	4	22.2491	normal	NA
5	GeneActiv_Waist	1.5	39	377.5	174.05	80.25	67.4	M	4	22.2491	normal	NA
5	GeneActiv_Waist	2	39	427.5	174.05	80.25	67.4	M	4	22.2491	normal	NA
5	GeneActiv_Waist	2.5	39	490	174.05	80.25	67.4	M	4	22.2491	normal	NA
5	GeneActiv_Waist	3	39	525	174.05	80.25	67.4	M	4	22.2491	normal	NA
5	GeneActiv_Waist	3.5	39	567.5	174.05	80.25	67.4	M	4	22.2491	normal	NA
5	GeneActiv_Waist	4	39	610	174.05	80.25	67.4	M	4	22.2491	normal	NA
5	GeneActiv_Waist	4.5	39	657.5	174.05	80.25	67.4	M	4	22.2491	normal	A.2
5	GeneActiv_Waist	5	39	NA	174.05	80.25	67.4	M	4	22.2491	normal	NA
5	GeneActiv_Waist	5.5	39	NA	174.05	80.25	67.4	M	4	22.2491	normal	NA
5	GeneActiv_Waist	6	39	NA	174.05	80.25	67.4	M	4	22.2491	normal	NA
5	GeneActiv_Wrist	0.5	39	190	174.05	80.25	67.4	M	4	22.2491	normal	NA
5	GeneActiv_Wrist	1	39	395	174.05	80.25	67.4	M	4	22.2491	normal	NA
5	GeneActiv_Wrist	1.5	39	465	174.05	80.25	67.4	M	4	22.2491	normal	NA
5	GeneActiv_Wrist	2	39	422.5	174.05	80.25	67.4	M	4	22.2491	normal	NA
5	GeneActiv_Wrist	2.5	39	492.5	174.05	80.25	67.4	M	4	22.2491	normal	NA
5	GeneActiv_Wrist	3	39	522.5	174.05	80.25	67.4	M	4	22.2491	normal	NA
5	GeneActiv_Wrist	3.5	39	567.5	174.05	80.25	67.4	M	4	22.2491	normal	NA
5	GeneActiv_Wrist	4	39	607.5	174.05	80.25	67.4	M	4	22.2491	normal	NA
5	GeneActiv_Wrist	4.5	39	557.5	174.05	80.25	67.4	M	4	22.2491	normal	A.2
5	GeneActiv_Wrist	5	39	NA	174.05	80.25	67.4	M	4	22.2491	normal	NA
5	GeneActiv_Wrist	5.5	39	NA	174.05	80.25	67.4	M	4	22.2491	normal	NA
5	GeneActiv_Wrist	6	39	NA	174.05	80.25	67.4	M	4	22.2491	normal	NA
5	ActiCal	0.5	39	0	174.05	80.25	67.4	M	4	22.2491	normal	NA
5	ActiCal	1	39	0	174.05	80.25	67.4	M	4	22.2491	normal	NA
5	ActiCal	1.5	39	185	174.05	80.25	67.4	M	4	22.2491	normal	NA
5	ActiCal	2	39	395	174.05	80.25	67.4	M	4	22.2491	normal	NA
5	ActiCal	2.5	39	500	174.05	80.25	67.4	M	4	22.2491	normal	NA
5	ActiCal	3	39	532.5	174.05	80.25	67.4	M	4	22.2491	normal	NA
5	ActiCal	3.5	39	580	174.05	80.25	67.4	M	4	22.2491	normal	NA
5	ActiCal	4	39	620	174.05	80.25	67.4	M	4	22.2491	normal	NA
5	ActiCal	4.5	39	667.5	174.05	80.25	67.4	M	4	22.2491	normal	A.2
5	ActiCal	5	39	NA	174.05	80.25	67.4	M	4	22.2491	normal	NA
5	ActiCal	5.5	39	NA	174.05	80.25	67.4	M	4	22.2491	normal	NA
5	ActiCal	6	39	NA	174.05	80.25	67.4	M	4	22.2491	normal	NA
5	ActivPAL	0.5	39	115	174.05	80.25	67.4	M	4	22.2491	normal	NA
5	ActivPAL	1	39	260	174.05	80.25	67.4	M	4	22.2491	normal	NA
5	ActivPAL	1.5	39	370	174.05	80.25	67.4	M	4	22.2491	normal	NA
5	ActivPAL	2	39	430	174.05	80.25	67.4	M	4	22.2491	normal	NA
5	ActivPAL	2.5	39	490	174.05	80.25	67.4	M	4	22.2491	normal	NA
5	ActivPAL	3	39	525	174.05	80.25	67.4	M	4	22.2491	normal	NA
5	ActivPAL	3.5	39	570	174.05	80.25	67.4	M	4	22.2491	normal	NA
5	ActivPAL	4	39	610	174.05	80.25	67.4	M	4	22.2491	normal	NA
5	ActivPAL	4.5	39	655	174.05	80.25	67.4	M	4	22.2491	normal	A.2
5	ActivPAL	5	39	NA	174.05	80.25	67.4	M	4	22.2491	normal	NA
5	ActivPAL	5.5	39	NA	174.05	80.25	67.4	M	4	22.2491	normal	NA
5	ActivPAL	6	39	NA	174.05	80.25	67.4	M	4	22.2491	normal	NA
6	SW200	0.5	28	0	168.933	71.7	81.65	M	1	28.6105	overweight	NA
6	SW200	1	28	10	168.933	71.7	81.65	M	1	28.6105	overweight	NA
6	SW200	1.5	28	210	168.933	71.7	81.65	M	1	28.6105	overweight	NA
6	SW200	2	28	455	168.933	71.7	81.65	M	1	28.6105	overweight	NA
6	SW200	2.5	28	555	168.933	71.7	81.65	M	1	28.6105	overweight	NA
6	SW200	3	28	595	168.933	71.7	81.65	M	1	28.6105	overweight	NA
6	SW200	3.5	28	635	168.933	71.7	81.65	M	1	28.6105	overweight	NA
6	SW200	4	28	670	168.933	71.7	81.65	M	1	28.6105	overweight	NA
6	SW200	5	28	NA	168.933	71.7	81.65	M	1	28.6105	overweight	NA
6	SW200	5.5	28	NA	168.933	71.7	81.65	M	1	28.6105	overweight	NA
6	SW200	6	28	NA	168.933	71.7	81.65	M	1	28.6105	overweight	NA
6	NL1000	0.5	28	0	168.933	71.7	81.65	M	1	28.6105	overweight	NA
6	NL1000	1	28	50	168.933	71.7	81.65	M	1	28.6105	overweight	NA
6	NL1000	1.5	28	290	168.933	71.7	81.65	M	1	28.6105	overweight	NA
6	NL1000	2	28	475	168.933	71.7	81.65	M	1	28.6105	overweight	NA
6	NL1000	2.5	28	560	168.933	71.7	81.65	M	1	28.6105	overweight	NA
6	NL1000	3	28	595	168.933	71.7	81.65	M	1	28.6105	overweight	NA
6	NL1000	3.5	28	635	168.933	71.7	81.65	M	1	28.6105	overweight	NA
6	NL1000	4	28	670	168.933	71.7	81.65	M	1	28.6105	overweight	NA
6	NL1000	5	28	NA	168.933	71.7	81.65	M	1	28.6105	overweight	NA
6	NL1000	5.5	28	NA	168.933	71.7	81.65	M	1	28.6105	overweight	NA
6	NL1000	6	28	NA	168.933	71.7	81.65	M	1	28.6105	overweight	NA
6	One	0.5	28	0	168.933	71.7	81.65	M	1	28.6105	overweight	NA
6	One	1	28	300	168.933	71.7	81.65	M	1	28.6105	overweight	NA
6	One	1.5	28	320	168.933	71.7	81.65	M	1	28.6105	overweight	NA
6	One	2	28	500	168.933	71.7	81.65	M	1	28.6105	overweight	NA
6	One	2.5	28	560	168.933	71.7	81.65	M	1	28.6105	overweight	NA
6	One	3	28	595	168.933	71.7	81.65	M	1	28.6105	overweight	NA
6	One	3.5	28	635	168.933	71.7	81.65	M	1	28.6105	overweight	NA
6	One	4	28	665	168.933	71.7	81.65	M	1	28.6105	overweight	NA
6	One	5	28	NA	168.933	71.7	81.65	M	1	28.6105	overweight	NA
6	One	5.5	28	NA	168.933	71.7	81.65	M	1	28.6105	overweight	NA
6	One	6	28	NA	168.933	71.7	81.65	M	1	28.6105	overweight	NA
6	VivoFit2	0.5	28	0	168.933	71.7	81.65	M	1	28.6105	overweight	NA
6	VivoFit2	1	28	340	168.933	71.7	81.65	M	1	28.6105	overweight	NA
6	VivoFit2	1.5	28	395	168.933	71.7	81.65	M	1	28.6105	overweight	NA
6	VivoFit2	2	28	495	168.933	71.7	81.65	M	1	28.6105	overweight	NA
6	VivoFit2	2.5	28	550	168.933	71.7	81.65	M	1	28.6105	overweight	NA
6	VivoFit2	3	28	590	168.933	71.7	81.65	M	1	28.6105	overweight	NA
6	VivoFit2	3.5	28	625	168.933	71.7	81.65	M	1	28.6105	overweight	NA
6	VivoFit2	4	28	495	168.933	71.7	81.65	M	1	28.6105	overweight	NA
6	VivoFit2	5	28	NA	168.933	71.7	81.65	M	1	28.6105	overweight	NA
6	VivoFit2	5.5	28	NA	168.933	71.7	81.65	M	1	28.6105	overweight	NA
6	VivoFit2	6	28	NA	168.933	71.7	81.65	M	1	28.6105	overweight	NA
6	Hand_Count	0.5	28	180	168.933	71.7	81.65	M	1	28.6105	overweight	NA
6	Hand_Count	1	28	310	168.933	71.7	81.65	M	1	28.6105	overweight	NA
6	Hand_Count	1.5	28	400	168.933	71.7	81.65	M	1	28.6105	overweight	NA
6	Hand_Count	2	28	505	168.933	71.7	81.65	M	1	28.6105	overweight	NA
6	Hand_Count	2.5	28	560	168.933	71.7	81.65	M	1	28.6105	overweight	NA
6	Hand_Count	3	28	595	168.933	71.7	81.65	M	1	28.6105	overweight	NA
6	Hand_Count	3.5	28	630	168.933	71.7	81.65	M	1	28.6105	overweight	NA
6	Hand_Count	4	28	665	168.933	71.7	81.65	M	1	28.6105	overweight	NA
6	Hand_Count	5	28	NA	168.933	71.7	81.65	M	1	28.6105	overweight	NA
6	Hand_Count	5.5	28	NA	168.933	71.7	81.65	M	1	28.6105	overweight	NA
6	Hand_Count	6	28	NA	168.933	71.7	81.65	M	1	28.6105	overweight	NA
6	StepWatch	0.5	28	185	168.933	71.7	81.65	M	1	28.6105	overweight	NA
6	StepWatch	1	28	375	168.933	71.7	81.65	M	1	28.6105	overweight	NA
6	StepWatch	1.5	28	410	168.933	71.7	81.65	M	1	28.6105	overweight	NA
6	StepWatch	2	28	515	168.933	71.7	81.65	M	1	28.6105	overweight	NA
6	StepWatch	2.5	28	565	168.933	71.7	81.65	M	1	28.6105	overweight	NA
6	StepWatch	3	28	605	168.933	71.7	81.65	M	1	28.6105	overweight	NA
6	StepWatch	3.5	28	635	168.933	71.7	81.65	M	1	28.6105	overweight	NA
6	StepWatch	4	28	670	168.933	71.7	81.65	M	1	28.6105	overweight	NA
6	StepWatch	5	28	NA	168.933	71.7	81.65	M	1	28.6105	overweight	NA
6	StepWatch	5.5	28	NA	168.933	71.7	81.65	M	1	28.6105	overweight	NA
6	StepWatch	6	28	NA	168.933	71.7	81.65	M	1	28.6105	overweight	NA
6	ActiGraph_Waist	0.5	28	0	168.933	71.7	81.65	M	1	28.6105	overweight	NA
6	ActiGraph_Waist	1	28	162.5	168.933	71.7	81.65	M	1	28.6105	overweight	NA
6	ActiGraph_Waist	1.5	28	210	168.933	71.7	81.65	M	1	28.6105	overweight	NA
6	ActiGraph_Waist	2	28	470	168.933	71.7	81.65	M	1	28.6105	overweight	NA
6	ActiGraph_Waist	2.5	28	560	168.933	71.7	81.65	M	1	28.6105	overweight	NA
6	ActiGraph_Waist	3	28	597.5	168.933	71.7	81.65	M	1	28.6105	overweight	NA
6	ActiGraph_Waist	3.5	28	632.5	168.933	71.7	81.65	M	1	28.6105	overweight	NA
6	ActiGraph_Waist	4	28	650	168.933	71.7	81.65	M	1	28.6105	overweight	NA
6	ActiGraph_Waist	5	28	NA	168.933	71.7	81.65	M	1	28.6105	overweight	NA
6	ActiGraph_Waist	5.5	28	NA	168.933	71.7	81.65	M	1	28.6105	overweight	NA
6	ActiGraph_Waist	6	28	NA	168.933	71.7	81.65	M	1	28.6105	overweight	NA
6	ActiGraph_Wrist	0.5	28	20	168.933	71.7	81.65	M	1	28.6105	overweight	NA
6	ActiGraph_Wrist	1	28	150	168.933	71.7	81.65	M	1	28.6105	overweight	NA
6	ActiGraph_Wrist	1.5	28	155	168.933	71.7	81.65	M	1	28.6105	overweight	NA
6	ActiGraph_Wrist	2	28	237.5	168.933	71.7	81.65	M	1	28.6105	overweight	NA
6	ActiGraph_Wrist	2.5	28	280	168.933	71.7	81.65	M	1	28.6105	overweight	NA
6	ActiGraph_Wrist	3	28	297.5	168.933	71.7	81.65	M	1	28.6105	overweight	NA
6	ActiGraph_Wrist	3.5	28	315	168.933	71.7	81.65	M	1	28.6105	overweight	NA
6	ActiGraph_Wrist	4	28	332.5	168.933	71.7	81.65	M	1	28.6105	overweight	NA
6	ActiGraph_Wrist	5	28	NA	168.933	71.7	81.65	M	1	28.6105	overweight	NA
6	ActiGraph_Wrist	5.5	28	NA	168.933	71.7	81.65	M	1	28.6105	overweight	NA
6	ActiGraph_Wrist	6	28	NA	168.933	71.7	81.65	M	1	28.6105	overweight	NA
6	GeneActiv_Waist	0.5	28	242.5	168.933	71.7	81.65	M	1	28.6105	overweight	NA
6	GeneActiv_Waist	1	28	467.5	168.933	71.7	81.65	M	1	28.6105	overweight	NA
6	GeneActiv_Waist	1.5	28	445	168.933	71.7	81.65	M	1	28.6105	overweight	NA
6	GeneActiv_Waist	2	28	512.5	168.933	71.7	81.65	M	1	28.6105	overweight	NA
6	GeneActiv_Waist	2.5	28	560	168.933	71.7	81.65	M	1	28.6105	overweight	NA
6	GeneActiv_Waist	3	28	607.5	168.933	71.7	81.65	M	1	28.6105	overweight	NA
6	GeneActiv_Waist	3.5	28	635	168.933	71.7	81.65	M	1	28.6105	overweight	NA
6	GeneActiv_Waist	4	28	667.5	168.933	71.7	81.65	M	1	28.6105	overweight	NA
6	GeneActiv_Waist	5	28	NA	168.933	71.7	81.65	M	1	28.6105	overweight	NA
6	GeneActiv_Waist	5.5	28	NA	168.933	71.7	81.65	M	1	28.6105	overweight	NA
6	GeneActiv_Waist	6	28	NA	168.933	71.7	81.65	M	1	28.6105	overweight	NA
6	GeneActiv_Wrist	0.5	28	207.5	168.933	71.7	81.65	M	1	28.6105	overweight	NA
6	GeneActiv_Wrist	1	28	310	168.933	71.7	81.65	M	1	28.6105	overweight	NA
6	GeneActiv_Wrist	1.5	28	407.5	168.933	71.7	81.65	M	1	28.6105	overweight	NA
6	GeneActiv_Wrist	2	28	512.5	168.933	71.7	81.65	M	1	28.6105	overweight	NA
6	GeneActiv_Wrist	2.5	28	562.5	168.933	71.7	81.65	M	1	28.6105	overweight	NA
6	GeneActiv_Wrist	3	28	605	168.933	71.7	81.65	M	1	28.6105	overweight	NA
6	GeneActiv_Wrist	3.5	28	635	168.933	71.7	81.65	M	1	28.6105	overweight	NA
6	GeneActiv_Wrist	4	28	532.5	168.933	71.7	81.65	M	1	28.6105	overweight	NA
6	GeneActiv_Wrist	5	28	NA	168.933	71.7	81.65	M	1	28.6105	overweight	NA
6	GeneActiv_Wrist	5.5	28	NA	168.933	71.7	81.65	M	1	28.6105	overweight	NA
6	GeneActiv_Wrist	6	28	NA	168.933	71.7	81.65	M	1	28.6105	overweight	NA
6	ActiCal	0.5	28	0	168.933	71.7	81.65	M	1	28.6105	overweight	NA
6	ActiCal	1	28	82.5	168.933	71.7	81.65	M	1	28.6105	overweight	NA
6	ActiCal	1.5	28	257.5	168.933	71.7	81.65	M	1	28.6105	overweight	NA
6	ActiCal	2	28	512.5	168.933	71.7	81.65	M	1	28.6105	overweight	NA
6	ActiCal	2.5	28	575	168.933	71.7	81.65	M	1	28.6105	overweight	NA
6	ActiCal	3	28	617.5	168.933	71.7	81.65	M	1	28.6105	overweight	NA
6	ActiCal	3.5	28	647.5	168.933	71.7	81.65	M	1	28.6105	overweight	NA
6	ActiCal	4	28	680	168.933	71.7	81.65	M	1	28.6105	overweight	NA
6	ActiCal	5	28	NA	168.933	71.7	81.65	M	1	28.6105	overweight	NA
6	ActiCal	5.5	28	NA	168.933	71.7	81.65	M	1	28.6105	overweight	NA
6	ActiCal	6	28	NA	168.933	71.7	81.65	M	1	28.6105	overweight	NA
6	ActivPAL	0.5	28	90	168.933	71.7	81.65	M	1	28.6105	overweight	NA
6	ActivPAL	1	28	310	168.933	71.7	81.65	M	1	28.6105	overweight	NA
6	ActivPAL	1.5	28	405	168.933	71.7	81.65	M	1	28.6105	overweight	NA
6	ActivPAL	2	28	510	168.933	71.7	81.65	M	1	28.6105	overweight	NA
6	ActivPAL	2.5	28	560	168.933	71.7	81.65	M	1	28.6105	overweight	NA
6	ActivPAL	3	28	605	168.933	71.7	81.65	M	1	28.6105	overweight	NA
6	ActivPAL	3.5	28	640	168.933	71.7	81.65	M	1	28.6105	overweight	NA
6	ActivPAL	4	28	675	168.933	71.7	81.65	M	1	28.6105	overweight	NA
6	ActivPAL	5	28	NA	168.933	71.7	81.65	M	1	28.6105	overweight	NA
6	ActivPAL	5.5	28	NA	168.933	71.7	81.65	M	1	28.6105	overweight	NA
6	ActivPAL	6	28	NA	168.933	71.7	81.65	M	1	28.6105	overweight	NA
7	SW200	0.5	25	5	160.15	75.35	56.1	F	1	21.873	normal	NA
7	SW200	1	25	75	160.15	75.35	56.1	F	1	21.873	normal	NA
7	SW200	1.5	25	295	160.15	75.35	56.1	F	1	21.873	normal	NA
7	SW200	2	25	480	160.15	75.35	56.1	F	1	21.873	normal	NA
7	SW200	2.5	25	535	160.15	75.35	56.1	F	1	21.873	normal	NA
7	SW200	3	25	585	160.15	75.35	56.1	F	1	21.873	normal	NA
7	SW200	3.5	25	630	160.15	75.35	56.1	F	1	21.873	normal	NA
7	SW200	4	25	680	160.15	75.35	56.1	F	1	21.873	normal	A.8
7	SW200	4.5	25	NA	160.15	75.35	56.1	F	1	21.873	normal	NA
7	SW200	5	25	NA	160.15	75.35	56.1	F	1	21.873	normal	NA
7	SW200	5.5	25	NA	160.15	75.35	56.1	F	1	21.873	normal	NA
7	SW200	6	25	NA	160.15	75.35	56.1	F	1	21.873	normal	NA
7	NL1000	0.5	25	0	160.15	75.35	56.1	F	1	21.873	normal	NA
7	NL1000	1	25	15	160.15	75.35	56.1	F	1	21.873	normal	NA
7	NL1000	1.5	25	355	160.15	75.35	56.1	F	1	21.873	normal	NA
7	NL1000	2	25	485	160.15	75.35	56.1	F	1	21.873	normal	NA
7	NL1000	2.5	25	530	160.15	75.35	56.1	F	1	21.873	normal	NA
7	NL1000	3	25	585	160.15	75.35	56.1	F	1	21.873	normal	NA
7	NL1000	3.5	25	630	160.15	75.35	56.1	F	1	21.873	normal	NA
7	NL1000	4	25	680	160.15	75.35	56.1	F	1	21.873	normal	A.8
7	NL1000	4.5	25	NA	160.15	75.35	56.1	F	1	21.873	normal	NA
7	NL1000	5	25	NA	160.15	75.35	56.1	F	1	21.873	normal	NA
7	NL1000	5.5	25	NA	160.15	75.35	56.1	F	1	21.873	normal	NA
7	NL1000	6	25	NA	160.15	75.35	56.1	F	1	21.873	normal	NA
7	One	0.5	25	0	160.15	75.35	56.1	F	1	21.873	normal	NA
7	One	1	25	200	160.15	75.35	56.1	F	1	21.873	normal	NA
7	One	1.5	25	410	160.15	75.35	56.1	F	1	21.873	normal	NA
7	One	2	25	485	160.15	75.35	56.1	F	1	21.873	normal	NA
7	One	2.5	25	530	160.15	75.35	56.1	F	1	21.873	normal	NA
7	One	3	25	585	160.15	75.35	56.1	F	1	21.873	normal	NA
7	One	3.5	25	630	160.15	75.35	56.1	F	1	21.873	normal	NA
7	One	4	25	680	160.15	75.35	56.1	F	1	21.873	normal	A.8
7	One	4.5	25	NA	160.15	75.35	56.1	F	1	21.873	normal	NA
7	One	5	25	NA	160.15	75.35	56.1	F	1	21.873	normal	NA
7	One	5.5	25	NA	160.15	75.35	56.1	F	1	21.873	normal	NA
7	One	6	25	NA	160.15	75.35	56.1	F	1	21.873	normal	NA
7	VivoFit2	0.5	25	0	160.15	75.35	56.1	F	1	21.873	normal	NA
7	VivoFit2	1	25	90	160.15	75.35	56.1	F	1	21.873	normal	NA
7	VivoFit2	1.5	25	410	160.15	75.35	56.1	F	1	21.873	normal	NA
7	VivoFit2	2	25	480	160.15	75.35	56.1	F	1	21.873	normal	NA
7	VivoFit2	2.5	25	525	160.15	75.35	56.1	F	1	21.873	normal	NA
7	VivoFit2	3	25	580	160.15	75.35	56.1	F	1	21.873	normal	NA
7	VivoFit2	3.5	25	605	160.15	75.35	56.1	F	1	21.873	normal	NA
7	VivoFit2	4	25	665	160.15	75.35	56.1	F	1	21.873	normal	A.8
7	VivoFit2	4.5	25	NA	160.15	75.35	56.1	F	1	21.873	normal	NA
7	VivoFit2	5	25	NA	160.15	75.35	56.1	F	1	21.873	normal	NA
7	VivoFit2	5.5	25	NA	160.15	75.35	56.1	F	1	21.873	normal	NA
7	VivoFit2	6	25	NA	160.15	75.35	56.1	F	1	21.873	normal	NA
7	Hand_Count	0.5	25	220	160.15	75.35	56.1	F	1	21.873	normal	NA
7	Hand_Count	1	25	320	160.15	75.35	56.1	F	1	21.873	normal	NA
7	Hand_Count	1.5	25	415	160.15	75.35	56.1	F	1	21.873	normal	NA
7	Hand_Count	2	25	490	160.15	75.35	56.1	F	1	21.873	normal	NA
7	Hand_Count	2.5	25	540	160.15	75.35	56.1	F	1	21.873	normal	NA
7	Hand_Count	3	25	590	160.15	75.35	56.1	F	1	21.873	normal	NA
7	Hand_Count	3.5	25	630	160.15	75.35	56.1	F	1	21.873	normal	NA
7	Hand_Count	4	25	680	160.15	75.35	56.1	F	1	21.873	normal	A.8
7	Hand_Count	4.5	25	NA	160.15	75.35	56.1	F	1	21.873	normal	NA
7	Hand_Count	5	25	NA	160.15	75.35	56.1	F	1	21.873	normal	NA
7	Hand_Count	5.5	25	NA	160.15	75.35	56.1	F	1	21.873	normal	NA
7	Hand_Count	6	25	NA	160.15	75.35	56.1	F	1	21.873	normal	NA
7	StepWatch	0.5	25	215	160.15	75.35	56.1	F	1	21.873	normal	NA
7	StepWatch	1	25	365	160.15	75.35	56.1	F	1	21.873	normal	NA
7	StepWatch	1.5	25	405	160.15	75.35	56.1	F	1	21.873	normal	NA
7	StepWatch	2	25	475	160.15	75.35	56.1	F	1	21.873	normal	NA
7	StepWatch	2.5	25	530	160.15	75.35	56.1	F	1	21.873	normal	NA
7	StepWatch	3	25	580	160.15	75.35	56.1	F	1	21.873	normal	NA
7	StepWatch	3.5	25	630	160.15	75.35	56.1	F	1	21.873	normal	NA
7	StepWatch	4	25	680	160.15	75.35	56.1	F	1	21.873	normal	A.8
7	StepWatch	4.5	25	NA	160.15	75.35	56.1	F	1	21.873	normal	NA
7	StepWatch	5	25	NA	160.15	75.35	56.1	F	1	21.873	normal	NA
7	StepWatch	5.5	25	NA	160.15	75.35	56.1	F	1	21.873	normal	NA
7	StepWatch	6	25	NA	160.15	75.35	56.1	F	1	21.873	normal	NA
7	ActiGraph_Waist	0.5	25	0	160.15	75.35	56.1	F	1	21.873	normal	NA
7	ActiGraph_Waist	1	25	50	160.15	75.35	56.1	F	1	21.873	normal	NA
7	ActiGraph_Waist	1.5	25	185	160.15	75.35	56.1	F	1	21.873	normal	NA
7	ActiGraph_Waist	2	25	467.5	160.15	75.35	56.1	F	1	21.873	normal	NA
7	ActiGraph_Waist	2.5	25	525	160.15	75.35	56.1	F	1	21.873	normal	NA
7	ActiGraph_Waist	3	25	575	160.15	75.35	56.1	F	1	21.873	normal	NA
7	ActiGraph_Waist	3.5	25	622.5	160.15	75.35	56.1	F	1	21.873	normal	NA
7	ActiGraph_Waist	4	25	677.5	160.15	75.35	56.1	F	1	21.873	normal	A.8
7	ActiGraph_Waist	4.5	25	NA	160.15	75.35	56.1	F	1	21.873	normal	NA
7	ActiGraph_Waist	5	25	NA	160.15	75.35	56.1	F	1	21.873	normal	NA
7	ActiGraph_Waist	5.5	25	NA	160.15	75.35	56.1	F	1	21.873	normal	NA
7	ActiGraph_Waist	6	25	NA	160.15	75.35	56.1	F	1	21.873	normal	NA
7	ActiGraph_Wrist	0.5	25	115	160.15	75.35	56.1	F	1	21.873	normal	NA
7	ActiGraph_Wrist	1	25	150	160.15	75.35	56.1	F	1	21.873	normal	NA
7	ActiGraph_Wrist	1.5	25	90	160.15	75.35	56.1	F	1	21.873	normal	NA
7	ActiGraph_Wrist	2	25	65	160.15	75.35	56.1	F	1	21.873	normal	NA
7	ActiGraph_Wrist	2.5	25	150	160.15	75.35	56.1	F	1	21.873	normal	NA
7	ActiGraph_Wrist	3	25	272.5	160.15	75.35	56.1	F	1	21.873	normal	NA
7	ActiGraph_Wrist	3.5	25	307.5	160.15	75.35	56.1	F	1	21.873	normal	NA
7	ActiGraph_Wrist	4	25	337.5	160.15	75.35	56.1	F	1	21.873	normal	A.8
7	ActiGraph_Wrist	4.5	25	NA	160.15	75.35	56.1	F	1	21.873	normal	NA
7	ActiGraph_Wrist	5	25	NA	160.15	75.35	56.1	F	1	21.873	normal	NA
7	ActiGraph_Wrist	5.5	25	NA	160.15	75.35	56.1	F	1	21.873	normal	NA
7	ActiGraph_Wrist	6	25	NA	160.15	75.35	56.1	F	1	21.873	normal	NA
7	GeneActiv_Waist	0.5	25	252.5	160.15	75.35	56.1	F	1	21.873	normal	NA
7	GeneActiv_Waist	1	25	382.5	160.15	75.35	56.1	F	1	21.873	normal	NA
7	GeneActiv_Waist	1.5	25	405	160.15	75.35	56.1	F	1	21.873	normal	NA
7	GeneActiv_Waist	2	25	475	160.15	75.35	56.1	F	1	21.873	normal	NA
7	GeneActiv_Waist	2.5	25	535	160.15	75.35	56.1	F	1	21.873	normal	NA
7	GeneActiv_Waist	3	25	582.5	160.15	75.35	56.1	F	1	21.873	normal	NA
7	GeneActiv_Waist	3.5	25	625	160.15	75.35	56.1	F	1	21.873	normal	NA
7	GeneActiv_Waist	4	25	677.5	160.15	75.35	56.1	F	1	21.873	normal	A.8
7	GeneActiv_Waist	4.5	25	NA	160.15	75.35	56.1	F	1	21.873	normal	NA
7	GeneActiv_Waist	5	25	NA	160.15	75.35	56.1	F	1	21.873	normal	NA
7	GeneActiv_Waist	5.5	25	NA	160.15	75.35	56.1	F	1	21.873	normal	NA
7	GeneActiv_Waist	6	25	NA	160.15	75.35	56.1	F	1	21.873	normal	NA
7	GeneActiv_Wrist	0.5	25	167.5	160.15	75.35	56.1	F	1	21.873	normal	NA
7	GeneActiv_Wrist	1	25	347.5	160.15	75.35	56.1	F	1	21.873	normal	NA
7	GeneActiv_Wrist	1.5	25	417.5	160.15	75.35	56.1	F	1	21.873	normal	NA
7	GeneActiv_Wrist	2	25	467.5	160.15	75.35	56.1	F	1	21.873	normal	NA
7	GeneActiv_Wrist	2.5	25	505	160.15	75.35	56.1	F	1	21.873	normal	NA
7	GeneActiv_Wrist	3	25	555	160.15	75.35	56.1	F	1	21.873	normal	NA
7	GeneActiv_Wrist	3.5	25	602.5	160.15	75.35	56.1	F	1	21.873	normal	NA
7	GeneActiv_Wrist	4	25	652.5	160.15	75.35	56.1	F	1	21.873	normal	A.8
7	GeneActiv_Wrist	4.5	25	NA	160.15	75.35	56.1	F	1	21.873	normal	NA
7	GeneActiv_Wrist	5	25	NA	160.15	75.35	56.1	F	1	21.873	normal	NA
7	GeneActiv_Wrist	5.5	25	NA	160.15	75.35	56.1	F	1	21.873	normal	NA
7	GeneActiv_Wrist	6	25	NA	160.15	75.35	56.1	F	1	21.873	normal	NA
7	ActiCal	0.5	25	0	160.15	75.35	56.1	F	1	21.873	normal	NA
7	ActiCal	1	25	0	160.15	75.35	56.1	F	1	21.873	normal	NA
7	ActiCal	1.5	25	0	160.15	75.35	56.1	F	1	21.873	normal	NA
7	ActiCal	2	25	0	160.15	75.35	56.1	F	1	21.873	normal	NA
7	ActiCal	2.5	25	0	160.15	75.35	56.1	F	1	21.873	normal	NA
7	ActiCal	3	25	0	160.15	75.35	56.1	F	1	21.873	normal	NA
7	ActiCal	3.5	25	0	160.15	75.35	56.1	F	1	21.873	normal	NA
7	ActiCal	4	25	0	160.15	75.35	56.1	F	1	21.873	normal	A.8
7	ActiCal	4.5	25	NA	160.15	75.35	56.1	F	1	21.873	normal	NA
7	ActiCal	5	25	NA	160.15	75.35	56.1	F	1	21.873	normal	NA
7	ActiCal	5.5	25	NA	160.15	75.35	56.1	F	1	21.873	normal	NA
7	ActiCal	6	25	NA	160.15	75.35	56.1	F	1	21.873	normal	NA
7	ActivPAL	0.5	25	155	160.15	75.35	56.1	F	1	21.873	normal	NA
7	ActivPAL	1	25	310	160.15	75.35	56.1	F	1	21.873	normal	NA
7	ActivPAL	1.5	25	405	160.15	75.35	56.1	F	1	21.873	normal	NA
7	ActivPAL	2	25	470	160.15	75.35	56.1	F	1	21.873	normal	NA
7	ActivPAL	2.5	25	535	160.15	75.35	56.1	F	1	21.873	normal	NA
7	ActivPAL	3	25	585	160.15	75.35	56.1	F	1	21.873	normal	NA
7	ActivPAL	3.5	25	625	160.15	75.35	56.1	F	1	21.873	normal	NA
7	ActivPAL	4	25	680	160.15	75.35	56.1	F	1	21.873	normal	A.8
7	ActivPAL	4.5	25	NA	160.15	75.35	56.1	F	1	21.873	normal	NA
7	ActivPAL	5	25	NA	160.15	75.35	56.1	F	1	21.873	normal	NA
7	ActivPAL	5.5	25	NA	160.15	75.35	56.1	F	1	21.873	normal	NA
7	ActivPAL	6	25	NA	160.15	75.35	56.1	F	1	21.873	normal	NA
8	SW200	0.5	21	0	177.65	88.3	63.8	M	2	20.2158	normal	NA
8	SW200	1	21	20	177.65	88.3	63.8	M	2	20.2158	normal	NA
8	SW200	1.5	21	65	177.65	88.3	63.8	M	2	20.2158	normal	NA
8	SW200	2	21	285	177.65	88.3	63.8	M	2	20.2158	normal	NA
8	SW200	2.5	21	480	177.65	88.3	63.8	M	2	20.2158	normal	NA
8	SW200	3	21	530	177.65	88.3	63.8	M	2	20.2158	normal	NA
8	SW200	3.5	21	575	177.65	88.3	63.8	M	2	20.2158	normal	NA
8	SW200	4	21	620	177.65	88.3	63.8	M	2	20.2158	normal	NA
8	SW200	5	21	NA	177.65	88.3	63.8	M	2	20.2158	normal	NA
8	SW200	5.5	21	NA	177.65	88.3	63.8	M	2	20.2158	normal	NA
8	SW200	6	21	NA	177.65	88.3	63.8	M	2	20.2158	normal	NA
8	NL1000	0.5	21	0	177.65	88.3	63.8	M	2	20.2158	normal	NA
8	NL1000	1	21	20	177.65	88.3	63.8	M	2	20.2158	normal	NA
8	NL1000	1.5	21	255	177.65	88.3	63.8	M	2	20.2158	normal	NA
8	NL1000	2	21	420	177.65	88.3	63.8	M	2	20.2158	normal	NA
8	NL1000	2.5	21	495	177.65	88.3	63.8	M	2	20.2158	normal	NA
8	NL1000	3	21	530	177.65	88.3	63.8	M	2	20.2158	normal	NA
8	NL1000	3.5	21	575	177.65	88.3	63.8	M	2	20.2158	normal	NA
8	NL1000	4	21	620	177.65	88.3	63.8	M	2	20.2158	normal	NA
8	NL1000	5	21	NA	177.65	88.3	63.8	M	2	20.2158	normal	NA
8	NL1000	5.5	21	NA	177.65	88.3	63.8	M	2	20.2158	normal	NA
8	NL1000	6	21	NA	177.65	88.3	63.8	M	2	20.2158	normal	NA
8	One	0.5	21	0	177.65	88.3	63.8	M	2	20.2158	normal	NA
8	One	1	21	175	177.65	88.3	63.8	M	2	20.2158	normal	NA
8	One	1.5	21	380	177.65	88.3	63.8	M	2	20.2158	normal	NA
8	One	2	21	440	177.65	88.3	63.8	M	2	20.2158	normal	NA
8	One	2.5	21	490	177.65	88.3	63.8	M	2	20.2158	normal	NA
8	One	3	21	530	177.65	88.3	63.8	M	2	20.2158	normal	NA
8	One	3.5	21	570	177.65	88.3	63.8	M	2	20.2158	normal	NA
8	One	4	21	620	177.65	88.3	63.8	M	2	20.2158	normal	NA
8	One	5	21	NA	177.65	88.3	63.8	M	2	20.2158	normal	NA
8	One	5.5	21	NA	177.65	88.3	63.8	M	2	20.2158	normal	NA
8	One	6	21	NA	177.65	88.3	63.8	M	2	20.2158	normal	NA
8	VivoFit2	0.5	21	5	177.65	88.3	63.8	M	2	20.2158	normal	NA
8	VivoFit2	1	21	220	177.65	88.3	63.8	M	2	20.2158	normal	NA
8	VivoFit2	1.5	21	390	177.65	88.3	63.8	M	2	20.2158	normal	NA
8	VivoFit2	2	21	445	177.65	88.3	63.8	M	2	20.2158	normal	NA
8	VivoFit2	2.5	21	495	177.65	88.3	63.8	M	2	20.2158	normal	NA
8	VivoFit2	3	21	535	177.65	88.3	63.8	M	2	20.2158	normal	NA
8	VivoFit2	3.5	21	575	177.65	88.3	63.8	M	2	20.2158	normal	NA
8	VivoFit2	4	21	620	177.65	88.3	63.8	M	2	20.2158	normal	NA
8	VivoFit2	5	21	NA	177.65	88.3	63.8	M	2	20.2158	normal	NA
8	VivoFit2	5.5	21	NA	177.65	88.3	63.8	M	2	20.2158	normal	NA
8	VivoFit2	6	21	NA	177.65	88.3	63.8	M	2	20.2158	normal	NA
8	Hand_Count	0.5	21	245	177.65	88.3	63.8	M	2	20.2158	normal	NA
8	Hand_Count	1	21	315	177.65	88.3	63.8	M	2	20.2158	normal	NA
8	Hand_Count	1.5	21	390	177.65	88.3	63.8	M	2	20.2158	normal	NA
8	Hand_Count	2	21	445	177.65	88.3	63.8	M	2	20.2158	normal	NA
8	Hand_Count	2.5	21	490	177.65	88.3	63.8	M	2	20.2158	normal	NA
8	Hand_Count	3	21	530	177.65	88.3	63.8	M	2	20.2158	normal	NA
8	Hand_Count	3.5	21	575	177.65	88.3	63.8	M	2	20.2158	normal	NA
8	Hand_Count	4	21	620	177.65	88.3	63.8	M	2	20.2158	normal	NA
8	Hand_Count	5	21	NA	177.65	88.3	63.8	M	2	20.2158	normal	NA
8	Hand_Count	5.5	21	NA	177.65	88.3	63.8	M	2	20.2158	normal	NA
8	Hand_Count	6	21	NA	177.65	88.3	63.8	M	2	20.2158	normal	NA
8	StepWatch	0.5	21	NA	177.65	88.3	63.8	M	2	20.2158	normal	NA
8	StepWatch	1	21	NA	177.65	88.3	63.8	M	2	20.2158	normal	NA
8	StepWatch	1.5	21	NA	177.65	88.3	63.8	M	2	20.2158	normal	NA
8	StepWatch	2	21	NA	177.65	88.3	63.8	M	2	20.2158	normal	NA
8	StepWatch	2.5	21	NA	177.65	88.3	63.8	M	2	20.2158	normal	NA
8	StepWatch	3	21	NA	177.65	88.3	63.8	M	2	20.2158	normal	NA
8	StepWatch	3.5	21	NA	177.65	88.3	63.8	M	2	20.2158	normal	NA
8	StepWatch	4	21	NA	177.65	88.3	63.8	M	2	20.2158	normal	NA
8	StepWatch	5	21	NA	177.65	88.3	63.8	M	2	20.2158	normal	NA
8	StepWatch	5.5	21	NA	177.65	88.3	63.8	M	2	20.2158	normal	NA
8	StepWatch	6	21	NA	177.65	88.3	63.8	M	2	20.2158	normal	NA
8	ActiGraph_Waist	0.5	21	NA	177.65	88.3	63.8	M	2	20.2158	normal	NA
8	ActiGraph_Waist	1	21	NA	177.65	88.3	63.8	M	2	20.2158	normal	NA
8	ActiGraph_Waist	1.5	21	NA	177.65	88.3	63.8	M	2	20.2158	normal	NA
8	ActiGraph_Waist	2	21	NA	177.65	88.3	63.8	M	2	20.2158	normal	NA
8	ActiGraph_Waist	2.5	21	NA	177.65	88.3	63.8	M	2	20.2158	normal	NA
8	ActiGraph_Waist	3	21	NA	177.65	88.3	63.8	M	2	20.2158	normal	NA
8	ActiGraph_Waist	3.5	21	NA	177.65	88.3	63.8	M	2	20.2158	normal	NA
8	ActiGraph_Waist	4	21	NA	177.65	88.3	63.8	M	2	20.2158	normal	NA
8	ActiGraph_Waist	5	21	NA	177.65	88.3	63.8	M	2	20.2158	normal	NA
8	ActiGraph_Waist	5.5	21	NA	177.65	88.3	63.8	M	2	20.2158	normal	NA
8	ActiGraph_Waist	6	21	NA	177.65	88.3	63.8	M	2	20.2158	normal	NA
8	ActiGraph_Wrist	0.5	21	NA	177.65	88.3	63.8	M	2	20.2158	normal	NA
8	ActiGraph_Wrist	1	21	NA	177.65	88.3	63.8	M	2	20.2158	normal	NA
8	ActiGraph_Wrist	1.5	21	NA	177.65	88.3	63.8	M	2	20.2158	normal	NA
8	ActiGraph_Wrist	2	21	NA	177.65	88.3	63.8	M	2	20.2158	normal	NA
8	ActiGraph_Wrist	2.5	21	NA	177.65	88.3	63.8	M	2	20.2158	normal	NA
8	ActiGraph_Wrist	3	21	NA	177.65	88.3	63.8	M	2	20.2158	normal	NA
8	ActiGraph_Wrist	3.5	21	NA	177.65	88.3	63.8	M	2	20.2158	normal	NA
8	ActiGraph_Wrist	4	21	NA	177.65	88.3	63.8	M	2	20.2158	normal	NA
8	ActiGraph_Wrist	5	21	NA	177.65	88.3	63.8	M	2	20.2158	normal	NA
8	ActiGraph_Wrist	5.5	21	NA	177.65	88.3	63.8	M	2	20.2158	normal	NA
8	ActiGraph_Wrist	6	21	NA	177.65	88.3	63.8	M	2	20.2158	normal	NA
8	GeneActiv_Waist	0.5	21	NA	177.65	88.3	63.8	M	2	20.2158	normal	NA
8	GeneActiv_Waist	1	21	NA	177.65	88.3	63.8	M	2	20.2158	normal	NA
8	GeneActiv_Waist	1.5	21	NA	177.65	88.3	63.8	M	2	20.2158	normal	NA
8	GeneActiv_Waist	2	21	NA	177.65	88.3	63.8	M	2	20.2158	normal	NA
8	GeneActiv_Waist	2.5	21	NA	177.65	88.3	63.8	M	2	20.2158	normal	NA
8	GeneActiv_Waist	3	21	NA	177.65	88.3	63.8	M	2	20.2158	normal	NA
8	GeneActiv_Waist	3.5	21	NA	177.65	88.3	63.8	M	2	20.2158	normal	NA
8	GeneActiv_Waist	4	21	NA	177.65	88.3	63.8	M	2	20.2158	normal	NA
8	GeneActiv_Waist	5	21	NA	177.65	88.3	63.8	M	2	20.2158	normal	NA
8	GeneActiv_Waist	5.5	21	NA	177.65	88.3	63.8	M	2	20.2158	normal	NA
8	GeneActiv_Waist	6	21	NA	177.65	88.3	63.8	M	2	20.2158	normal	NA
8	GeneActiv_Wrist	0.5	21	NA	177.65	88.3	63.8	M	2	20.2158	normal	NA
8	GeneActiv_Wrist	1	21	NA	177.65	88.3	63.8	M	2	20.2158	normal	NA
8	GeneActiv_Wrist	1.5	21	NA	177.65	88.3	63.8	M	2	20.2158	normal	NA
8	GeneActiv_Wrist	2	21	NA	177.65	88.3	63.8	M	2	20.2158	normal	NA
8	GeneActiv_Wrist	2.5	21	NA	177.65	88.3	63.8	M	2	20.2158	normal	NA
8	GeneActiv_Wrist	3	21	NA	177.65	88.3	63.8	M	2	20.2158	normal	NA
8	GeneActiv_Wrist	3.5	21	NA	177.65	88.3	63.8	M	2	20.2158	normal	NA
8	GeneActiv_Wrist	4	21	NA	177.65	88.3	63.8	M	2	20.2158	normal	NA
8	GeneActiv_Wrist	5	21	NA	177.65	88.3	63.8	M	2	20.2158	normal	NA
8	GeneActiv_Wrist	5.5	21	NA	177.65	88.3	63.8	M	2	20.2158	normal	NA
8	GeneActiv_Wrist	6	21	NA	177.65	88.3	63.8	M	2	20.2158	normal	NA
8	ActiCal	0.5	21	NA	177.65	88.3	63.8	M	2	20.2158	normal	NA
8	ActiCal	1	21	NA	177.65	88.3	63.8	M	2	20.2158	normal	NA
8	ActiCal	1.5	21	NA	177.65	88.3	63.8	M	2	20.2158	normal	NA
8	ActiCal	2	21	NA	177.65	88.3	63.8	M	2	20.2158	normal	NA
8	ActiCal	2.5	21	NA	177.65	88.3	63.8	M	2	20.2158	normal	NA
8	ActiCal	3	21	NA	177.65	88.3	63.8	M	2	20.2158	normal	NA
8	ActiCal	3.5	21	NA	177.65	88.3	63.8	M	2	20.2158	normal	NA
8	ActiCal	4	21	NA	177.65	88.3	63.8	M	2	20.2158	normal	NA
8	ActiCal	5	21	NA	177.65	88.3	63.8	M	2	20.2158	normal	NA
8	ActiCal	5.5	21	NA	177.65	88.3	63.8	M	2	20.2158	normal	NA
8	ActiCal	6	21	NA	177.65	88.3	63.8	M	2	20.2158	normal	NA
8	ActivPAL	0.5	21	NA	177.65	88.3	63.8	M	2	20.2158	normal	NA
8	ActivPAL	1	21	NA	177.65	88.3	63.8	M	2	20.2158	normal	NA
8	ActivPAL	1.5	21	NA	177.65	88.3	63.8	M	2	20.2158	normal	NA
8	ActivPAL	2	21	NA	177.65	88.3	63.8	M	2	20.2158	normal	NA
8	ActivPAL	2.5	21	NA	177.65	88.3	63.8	M	2	20.2158	normal	NA
8	ActivPAL	3	21	NA	177.65	88.3	63.8	M	2	20.2158	normal	NA
8	ActivPAL	3.5	21	NA	177.65	88.3	63.8	M	2	20.2158	normal	NA
8	ActivPAL	4	21	NA	177.65	88.3	63.8	M	2	20.2158	normal	NA
8	ActivPAL	5	21	NA	177.65	88.3	63.8	M	2	20.2158	normal	NA
8	ActivPAL	5.5	21	NA	177.65	88.3	63.8	M	2	20.2158	normal	NA
8	ActivPAL	6	21	NA	177.65	88.3	63.8	M	2	20.2158	normal	NA
9	SW200	0.5	24	15	176.25	85.6	68.4	F	1	22.019	normal	NA
9	SW200	1	24	175	176.25	85.6	68.4	F	1	22.019	normal	NA
9	SW200	1.5	24	435	176.25	85.6	68.4	F	1	22.019	normal	NA
9	SW200	2	24	495	176.25	85.6	68.4	F	1	22.019	normal	NA
9	SW200	2.5	24	550	176.25	85.6	68.4	F	1	22.019	normal	NA
9	SW200	3	24	580	176.25	85.6	68.4	F	1	22.019	normal	NA
9	SW200	3.5	24	615	176.25	85.6	68.4	F	1	22.019	normal	NA
9	SW200	4	24	645	176.25	85.6	68.4	F	1	22.019	normal	A.2
9	SW200	4.5	24	NA	176.25	85.6	68.4	F	1	22.019	normal	NA
9	SW200	5	24	NA	176.25	85.6	68.4	F	1	22.019	normal	NA
9	SW200	5.5	24	NA	176.25	85.6	68.4	F	1	22.019	normal	NA
9	SW200	6	24	NA	176.25	85.6	68.4	F	1	22.019	normal	NA
9	NL1000	0.5	24	0	176.25	85.6	68.4	F	1	22.019	normal	NA
9	NL1000	1	24	10	176.25	85.6	68.4	F	1	22.019	normal	NA
9	NL1000	1.5	24	390	176.25	85.6	68.4	F	1	22.019	normal	NA
9	NL1000	2	24	490	176.25	85.6	68.4	F	1	22.019	normal	NA
9	NL1000	2.5	24	545	176.25	85.6	68.4	F	1	22.019	normal	NA
9	NL1000	3	24	580	176.25	85.6	68.4	F	1	22.019	normal	NA
9	NL1000	3.5	24	610	176.25	85.6	68.4	F	1	22.019	normal	NA
9	NL1000	4	24	645	176.25	85.6	68.4	F	1	22.019	normal	A.2
9	NL1000	4.5	24	NA	176.25	85.6	68.4	F	1	22.019	normal	NA
9	NL1000	5	24	NA	176.25	85.6	68.4	F	1	22.019	normal	NA
9	NL1000	5.5	24	NA	176.25	85.6	68.4	F	1	22.019	normal	NA
9	NL1000	6	24	NA	176.25	85.6	68.4	F	1	22.019	normal	NA
9	One	0.5	24	0	176.25	85.6	68.4	F	1	22.019	normal	NA
9	One	1	24	40	176.25	85.6	68.4	F	1	22.019	normal	NA
9	One	1.5	24	435	176.25	85.6	68.4	F	1	22.019	normal	NA
9	One	2	24	495	176.25	85.6	68.4	F	1	22.019	normal	NA
9	One	2.5	24	540	176.25	85.6	68.4	F	1	22.019	normal	NA
9	One	3	24	575	176.25	85.6	68.4	F	1	22.019	normal	NA
9	One	3.5	24	610	176.25	85.6	68.4	F	1	22.019	normal	NA
9	One	4	24	640	176.25	85.6	68.4	F	1	22.019	normal	A.2
9	One	4.5	24	NA	176.25	85.6	68.4	F	1	22.019	normal	NA
9	One	5	24	NA	176.25	85.6	68.4	F	1	22.019	normal	NA
9	One	5.5	24	NA	176.25	85.6	68.4	F	1	22.019	normal	NA
9	One	6	24	NA	176.25	85.6	68.4	F	1	22.019	normal	NA
9	VivoFit2	0.5	24	0	176.25	85.6	68.4	F	1	22.019	normal	NA
9	VivoFit2	1	24	15	176.25	85.6	68.4	F	1	22.019	normal	NA
9	VivoFit2	1.5	24	415	176.25	85.6	68.4	F	1	22.019	normal	NA
9	VivoFit2	2	24	480	176.25	85.6	68.4	F	1	22.019	normal	NA
9	VivoFit2	2.5	24	540	176.25	85.6	68.4	F	1	22.019	normal	NA
9	VivoFit2	3	24	575	176.25	85.6	68.4	F	1	22.019	normal	NA
9	VivoFit2	3.5	24	610	176.25	85.6	68.4	F	1	22.019	normal	NA
9	VivoFit2	4	24	640	176.25	85.6	68.4	F	1	22.019	normal	A.2
9	VivoFit2	4.5	24	NA	176.25	85.6	68.4	F	1	22.019	normal	NA
9	VivoFit2	5	24	NA	176.25	85.6	68.4	F	1	22.019	normal	NA
9	VivoFit2	5.5	24	NA	176.25	85.6	68.4	F	1	22.019	normal	NA
9	VivoFit2	6	24	NA	176.25	85.6	68.4	F	1	22.019	normal	NA
9	Hand_Count	0.5	24	185	176.25	85.6	68.4	F	1	22.019	normal	NA
9	Hand_Count	1	24	350	176.25	85.6	68.4	F	1	22.019	normal	NA
9	Hand_Count	1.5	24	445	176.25	85.6	68.4	F	1	22.019	normal	NA
9	Hand_Count	2	24	495	176.25	85.6	68.4	F	1	22.019	normal	NA
9	Hand_Count	2.5	24	545	176.25	85.6	68.4	F	1	22.019	normal	NA
9	Hand_Count	3	24	580	176.25	85.6	68.4	F	1	22.019	normal	NA
9	Hand_Count	3.5	24	610	176.25	85.6	68.4	F	1	22.019	normal	NA
9	Hand_Count	4	24	640	176.25	85.6	68.4	F	1	22.019	normal	A.2
9	Hand_Count	4.5	24	NA	176.25	85.6	68.4	F	1	22.019	normal	NA
9	Hand_Count	5	24	NA	176.25	85.6	68.4	F	1	22.019	normal	NA
9	Hand_Count	5.5	24	NA	176.25	85.6	68.4	F	1	22.019	normal	NA
9	Hand_Count	6	24	NA	176.25	85.6	68.4	F	1	22.019	normal	NA
9	StepWatch	0.5	24	180	176.25	85.6	68.4	F	1	22.019	normal	NA
9	StepWatch	1	24	345	176.25	85.6	68.4	F	1	22.019	normal	NA
9	StepWatch	1.5	24	440	176.25	85.6	68.4	F	1	22.019	normal	NA
9	StepWatch	2	24	495	176.25	85.6	68.4	F	1	22.019	normal	NA
9	StepWatch	2.5	24	540	176.25	85.6	68.4	F	1	22.019	normal	NA
9	StepWatch	3	24	575	176.25	85.6	68.4	F	1	22.019	normal	NA
9	StepWatch	3.5	24	610	176.25	85.6	68.4	F	1	22.019	normal	NA
9	StepWatch	4	24	635	176.25	85.6	68.4	F	1	22.019	normal	A.2
9	StepWatch	4.5	24	NA	176.25	85.6	68.4	F	1	22.019	normal	NA
9	StepWatch	5	24	NA	176.25	85.6	68.4	F	1	22.019	normal	NA
9	StepWatch	5.5	24	NA	176.25	85.6	68.4	F	1	22.019	normal	NA
9	StepWatch	6	24	NA	176.25	85.6	68.4	F	1	22.019	normal	NA
9	ActiGraph_Waist	0.5	24	0	176.25	85.6	68.4	F	1	22.019	normal	NA
9	ActiGraph_Waist	1	24	0	176.25	85.6	68.4	F	1	22.019	normal	NA
9	ActiGraph_Waist	1.5	24	117.5	176.25	85.6	68.4	F	1	22.019	normal	NA
9	ActiGraph_Waist	2	24	345	176.25	85.6	68.4	F	1	22.019	normal	NA
9	ActiGraph_Waist	2.5	24	535	176.25	85.6	68.4	F	1	22.019	normal	NA
9	ActiGraph_Waist	3	24	567.5	176.25	85.6	68.4	F	1	22.019	normal	NA
9	ActiGraph_Waist	3.5	24	600	176.25	85.6	68.4	F	1	22.019	normal	NA
9	ActiGraph_Waist	4	24	627.5	176.25	85.6	68.4	F	1	22.019	normal	A.2
9	ActiGraph_Waist	4.5	24	NA	176.25	85.6	68.4	F	1	22.019	normal	NA
9	ActiGraph_Waist	5	24	NA	176.25	85.6	68.4	F	1	22.019	normal	NA
9	ActiGraph_Waist	5.5	24	NA	176.25	85.6	68.4	F	1	22.019	normal	NA
9	ActiGraph_Waist	6	24	NA	176.25	85.6	68.4	F	1	22.019	normal	NA
9	ActiGraph_Wrist	0.5	24	7.5	176.25	85.6	68.4	F	1	22.019	normal	NA
9	ActiGraph_Wrist	1	24	25	176.25	85.6	68.4	F	1	22.019	normal	NA
9	ActiGraph_Wrist	1.5	24	20	176.25	85.6	68.4	F	1	22.019	normal	NA
9	ActiGraph_Wrist	2	24	10	176.25	85.6	68.4	F	1	22.019	normal	NA
9	ActiGraph_Wrist	2.5	24	60	176.25	85.6	68.4	F	1	22.019	normal	NA
9	ActiGraph_Wrist	3	24	177.5	176.25	85.6	68.4	F	1	22.019	normal	NA
9	ActiGraph_Wrist	3.5	24	272.5	176.25	85.6	68.4	F	1	22.019	normal	NA
9	ActiGraph_Wrist	4	24	312.5	176.25	85.6	68.4	F	1	22.019	normal	A.2
9	ActiGraph_Wrist	4.5	24	NA	176.25	85.6	68.4	F	1	22.019	normal	NA
9	ActiGraph_Wrist	5	24	NA	176.25	85.6	68.4	F	1	22.019	normal	NA
9	ActiGraph_Wrist	5.5	24	NA	176.25	85.6	68.4	F	1	22.019	normal	NA
9	ActiGraph_Wrist	6	24	NA	176.25	85.6	68.4	F	1	22.019	normal	NA
9	GeneActiv_Waist	0.5	24	162.5	176.25	85.6	68.4	F	1	22.019	normal	NA
9	GeneActiv_Waist	1	24	270	176.25	85.6	68.4	F	1	22.019	normal	NA
9	GeneActiv_Waist	1.5	24	440	176.25	85.6	68.4	F	1	22.019	normal	NA
9	GeneActiv_Waist	2	24	490	176.25	85.6	68.4	F	1	22.019	normal	NA
9	GeneActiv_Waist	2.5	24	537.5	176.25	85.6	68.4	F	1	22.019	normal	NA
9	GeneActiv_Waist	3	24	572.5	176.25	85.6	68.4	F	1	22.019	normal	NA
9	GeneActiv_Waist	3.5	24	607.5	176.25	85.6	68.4	F	1	22.019	normal	NA
9	GeneActiv_Waist	4	24	632.5	176.25	85.6	68.4	F	1	22.019	normal	A.2
9	GeneActiv_Waist	4.5	24	NA	176.25	85.6	68.4	F	1	22.019	normal	NA
9	GeneActiv_Waist	5	24	NA	176.25	85.6	68.4	F	1	22.019	normal	NA
9	GeneActiv_Waist	5.5	24	NA	176.25	85.6	68.4	F	1	22.019	normal	NA
9	GeneActiv_Waist	6	24	NA	176.25	85.6	68.4	F	1	22.019	normal	NA
9	GeneActiv_Wrist	0.5	24	157.5	176.25	85.6	68.4	F	1	22.019	normal	NA
9	GeneActiv_Wrist	1	24	340	176.25	85.6	68.4	F	1	22.019	normal	NA
9	GeneActiv_Wrist	1.5	24	440	176.25	85.6	68.4	F	1	22.019	normal	NA
9	GeneActiv_Wrist	2	24	492.5	176.25	85.6	68.4	F	1	22.019	normal	NA
9	GeneActiv_Wrist	2.5	24	542.5	176.25	85.6	68.4	F	1	22.019	normal	NA
9	GeneActiv_Wrist	3	24	575	176.25	85.6	68.4	F	1	22.019	normal	NA
9	GeneActiv_Wrist	3.5	24	607.5	176.25	85.6	68.4	F	1	22.019	normal	NA
9	GeneActiv_Wrist	4	24	632.5	176.25	85.6	68.4	F	1	22.019	normal	A.2
9	GeneActiv_Wrist	4.5	24	NA	176.25	85.6	68.4	F	1	22.019	normal	NA
9	GeneActiv_Wrist	5	24	NA	176.25	85.6	68.4	F	1	22.019	normal	NA
9	GeneActiv_Wrist	5.5	24	NA	176.25	85.6	68.4	F	1	22.019	normal	NA
9	GeneActiv_Wrist	6	24	NA	176.25	85.6	68.4	F	1	22.019	normal	NA
9	ActiCal	0.5	24	0	176.25	85.6	68.4	F	1	22.019	normal	NA
9	ActiCal	1	24	0	176.25	85.6	68.4	F	1	22.019	normal	NA
9	ActiCal	1.5	24	75	176.25	85.6	68.4	F	1	22.019	normal	NA
9	ActiCal	2	24	497.5	176.25	85.6	68.4	F	1	22.019	normal	NA
9	ActiCal	2.5	24	552.5	176.25	85.6	68.4	F	1	22.019	normal	NA
9	ActiCal	3	24	582.5	176.25	85.6	68.4	F	1	22.019	normal	NA
9	ActiCal	3.5	24	617.5	176.25	85.6	68.4	F	1	22.019	normal	NA
9	ActiCal	4	24	645	176.25	85.6	68.4	F	1	22.019	normal	A.2
9	ActiCal	4.5	24	NA	176.25	85.6	68.4	F	1	22.019	normal	NA
9	ActiCal	5	24	NA	176.25	85.6	68.4	F	1	22.019	normal	NA
9	ActiCal	5.5	24	NA	176.25	85.6	68.4	F	1	22.019	normal	NA
9	ActiCal	6	24	NA	176.25	85.6	68.4	F	1	22.019	normal	NA
9	ActivPAL	0.5	24	95	176.25	85.6	68.4	F	1	22.019	normal	NA
9	ActivPAL	1	24	355	176.25	85.6	68.4	F	1	22.019	normal	NA
9	ActivPAL	1.5	24	440	176.25	85.6	68.4	F	1	22.019	normal	NA
9	ActivPAL	2	24	495	176.25	85.6	68.4	F	1	22.019	normal	NA
9	ActivPAL	2.5	24	535	176.25	85.6	68.4	F	1	22.019	normal	NA
9	ActivPAL	3	24	575	176.25	85.6	68.4	F	1	22.019	normal	NA
9	ActivPAL	3.5	24	610	176.25	85.6	68.4	F	1	22.019	normal	NA
9	ActivPAL	4	24	640	176.25	85.6	68.4	F	1	22.019	normal	A.2
9	ActivPAL	4.5	24	NA	176.25	85.6	68.4	F	1	22.019	normal	NA
9	ActivPAL	5	24	NA	176.25	85.6	68.4	F	1	22.019	normal	NA
9	ActivPAL	5.5	24	NA	176.25	85.6	68.4	F	1	22.019	normal	NA
9	ActivPAL	6	24	NA	176.25	85.6	68.4	F	1	22.019	normal	NA
10	SW200	0.5	25	65	164.6	76.05	58.2	F	1	21.4814	normal	NA
10	SW200	1	25	200	164.6	76.05	58.2	F	1	21.4814	normal	NA
10	SW200	1.5	25	330	164.6	76.05	58.2	F	1	21.4814	normal	NA
10	SW200	2	25	435	164.6	76.05	58.2	F	1	21.4814	normal	NA
10	SW200	2.5	25	385	164.6	76.05	58.2	F	1	21.4814	normal	NA
10	SW200	3	25	585	164.6	76.05	58.2	F	1	21.4814	normal	NA
10	SW200	3.5	25	625	164.6	76.05	58.2	F	1	21.4814	normal	NA
10	SW200	4	25	660	164.6	76.05	58.2	F	1	21.4814	normal	A.8
10	SW200	4.5	25	NA	164.6	76.05	58.2	F	1	21.4814	normal	NA
10	SW200	5	25	NA	164.6	76.05	58.2	F	1	21.4814	normal	NA
10	SW200	5.5	25	NA	164.6	76.05	58.2	F	1	21.4814	normal	NA
10	SW200	6	25	NA	164.6	76.05	58.2	F	1	21.4814	normal	NA
10	NL1000	0.5	25	5	164.6	76.05	58.2	F	1	21.4814	normal	NA
10	NL1000	1	25	185	164.6	76.05	58.2	F	1	21.4814	normal	NA
10	NL1000	1.5	25	530	164.6	76.05	58.2	F	1	21.4814	normal	NA
10	NL1000	2	25	440	164.6	76.05	58.2	F	1	21.4814	normal	NA
10	NL1000	2.5	25	475	164.6	76.05	58.2	F	1	21.4814	normal	NA
10	NL1000	3	25	580	164.6	76.05	58.2	F	1	21.4814	normal	NA
10	NL1000	3.5	25	625	164.6	76.05	58.2	F	1	21.4814	normal	NA
10	NL1000	4	25	655	164.6	76.05	58.2	F	1	21.4814	normal	A.8
10	NL1000	4.5	25	NA	164.6	76.05	58.2	F	1	21.4814	normal	NA
10	NL1000	5	25	NA	164.6	76.05	58.2	F	1	21.4814	normal	NA
10	NL1000	5.5	25	NA	164.6	76.05	58.2	F	1	21.4814	normal	NA
10	NL1000	6	25	NA	164.6	76.05	58.2	F	1	21.4814	normal	NA
10	One	0.5	25	0	164.6	76.05	58.2	F	1	21.4814	normal	NA
10	One	1	25	205	164.6	76.05	58.2	F	1	21.4814	normal	NA
10	One	1.5	25	385	164.6	76.05	58.2	F	1	21.4814	normal	NA
10	One	2	25	460	164.6	76.05	58.2	F	1	21.4814	normal	NA
10	One	2.5	25	530	164.6	76.05	58.2	F	1	21.4814	normal	NA
10	One	3	25	585	164.6	76.05	58.2	F	1	21.4814	normal	NA
10	One	3.5	25	625	164.6	76.05	58.2	F	1	21.4814	normal	NA
10	One	4	25	660	164.6	76.05	58.2	F	1	21.4814	normal	A.8
10	One	4.5	25	NA	164.6	76.05	58.2	F	1	21.4814	normal	NA
10	One	5	25	NA	164.6	76.05	58.2	F	1	21.4814	normal	NA
10	One	5.5	25	NA	164.6	76.05	58.2	F	1	21.4814	normal	NA
10	One	6	25	NA	164.6	76.05	58.2	F	1	21.4814	normal	NA
10	VivoFit2	0.5	25	0	164.6	76.05	58.2	F	1	21.4814	normal	NA
10	VivoFit2	1	25	420	164.6	76.05	58.2	F	1	21.4814	normal	NA
10	VivoFit2	1.5	25	320	164.6	76.05	58.2	F	1	21.4814	normal	NA
10	VivoFit2	2	25	450	164.6	76.05	58.2	F	1	21.4814	normal	NA
10	VivoFit2	2.5	25	525	164.6	76.05	58.2	F	1	21.4814	normal	NA
10	VivoFit2	3	25	580	164.6	76.05	58.2	F	1	21.4814	normal	NA
10	VivoFit2	3.5	25	525	164.6	76.05	58.2	F	1	21.4814	normal	NA
10	VivoFit2	4	25	515	164.6	76.05	58.2	F	1	21.4814	normal	A.8
10	VivoFit2	4.5	25	NA	164.6	76.05	58.2	F	1	21.4814	normal	NA
10	VivoFit2	5	25	NA	164.6	76.05	58.2	F	1	21.4814	normal	NA
10	VivoFit2	5.5	25	NA	164.6	76.05	58.2	F	1	21.4814	normal	NA
10	VivoFit2	6	25	NA	164.6	76.05	58.2	F	1	21.4814	normal	NA
10	Hand_Count	0.5	25	145	164.6	76.05	58.2	F	1	21.4814	normal	NA
10	Hand_Count	1	25	290	164.6	76.05	58.2	F	1	21.4814	normal	NA
10	Hand_Count	1.5	25	385	164.6	76.05	58.2	F	1	21.4814	normal	NA
10	Hand_Count	2	25	465	164.6	76.05	58.2	F	1	21.4814	normal	NA
10	Hand_Count	2.5	25	535	164.6	76.05	58.2	F	1	21.4814	normal	NA
10	Hand_Count	3	25	585	164.6	76.05	58.2	F	1	21.4814	normal	NA
10	Hand_Count	3.5	25	625	164.6	76.05	58.2	F	1	21.4814	normal	NA
10	Hand_Count	4	25	660	164.6	76.05	58.2	F	1	21.4814	normal	A.8
10	Hand_Count	4.5	25	NA	164.6	76.05	58.2	F	1	21.4814	normal	NA
10	Hand_Count	5	25	NA	164.6	76.05	58.2	F	1	21.4814	normal	NA
10	Hand_Count	5.5	25	NA	164.6	76.05	58.2	F	1	21.4814	normal	NA
10	Hand_Count	6	25	NA	164.6	76.05	58.2	F	1	21.4814	normal	NA
10	StepWatch	0.5	25	150	164.6	76.05	58.2	F	1	21.4814	normal	NA
10	StepWatch	1	25	335	164.6	76.05	58.2	F	1	21.4814	normal	NA
10	StepWatch	1.5	25	385	164.6	76.05	58.2	F	1	21.4814	normal	NA
10	StepWatch	2	25	465	164.6	76.05	58.2	F	1	21.4814	normal	NA
10	StepWatch	2.5	25	535	164.6	76.05	58.2	F	1	21.4814	normal	NA
10	StepWatch	3	25	590	164.6	76.05	58.2	F	1	21.4814	normal	NA
10	StepWatch	3.5	25	630	164.6	76.05	58.2	F	1	21.4814	normal	NA
10	StepWatch	4	25	665	164.6	76.05	58.2	F	1	21.4814	normal	A.8
10	StepWatch	4.5	25	NA	164.6	76.05	58.2	F	1	21.4814	normal	NA
10	StepWatch	5	25	NA	164.6	76.05	58.2	F	1	21.4814	normal	NA
10	StepWatch	5.5	25	NA	164.6	76.05	58.2	F	1	21.4814	normal	NA
10	StepWatch	6	25	NA	164.6	76.05	58.2	F	1	21.4814	normal	NA
10	ActiGraph_Waist	0.5	25	15	164.6	76.05	58.2	F	1	21.4814	normal	NA
10	ActiGraph_Waist	1	25	100	164.6	76.05	58.2	F	1	21.4814	normal	NA
10	ActiGraph_Waist	1.5	25	40	164.6	76.05	58.2	F	1	21.4814	normal	NA
10	ActiGraph_Waist	2	25	67.5	164.6	76.05	58.2	F	1	21.4814	normal	NA
10	ActiGraph_Waist	2.5	25	262.5	164.6	76.05	58.2	F	1	21.4814	normal	NA
10	ActiGraph_Waist	3	25	290	164.6	76.05	58.2	F	1	21.4814	normal	NA
10	ActiGraph_Waist	3.5	25	307.5	164.6	76.05	58.2	F	1	21.4814	normal	NA
10	ActiGraph_Waist	4	25	322.5	164.6	76.05	58.2	F	1	21.4814	normal	A.8
10	ActiGraph_Waist	4.5	25	NA	164.6	76.05	58.2	F	1	21.4814	normal	NA
10	ActiGraph_Waist	5	25	NA	164.6	76.05	58.2	F	1	21.4814	normal	NA
10	ActiGraph_Waist	5.5	25	NA	164.6	76.05	58.2	F	1	21.4814	normal	NA
10	ActiGraph_Waist	6	25	NA	164.6	76.05	58.2	F	1	21.4814	normal	NA
10	ActiGraph_Wrist	0.5	25	5	164.6	76.05	58.2	F	1	21.4814	normal	NA
10	ActiGraph_Wrist	1	25	55	164.6	76.05	58.2	F	1	21.4814	normal	NA
10	ActiGraph_Wrist	1.5	25	180	164.6	76.05	58.2	F	1	21.4814	normal	NA
10	ActiGraph_Wrist	2	25	292.5	164.6	76.05	58.2	F	1	21.4814	normal	NA
10	ActiGraph_Wrist	2.5	25	512.5	164.6	76.05	58.2	F	1	21.4814	normal	NA
10	ActiGraph_Wrist	3	25	575	164.6	76.05	58.2	F	1	21.4814	normal	NA
10	ActiGraph_Wrist	3.5	25	620	164.6	76.05	58.2	F	1	21.4814	normal	NA
10	ActiGraph_Wrist	4	25	647.5	164.6	76.05	58.2	F	1	21.4814	normal	A.8
10	ActiGraph_Wrist	4.5	25	NA	164.6	76.05	58.2	F	1	21.4814	normal	NA
10	ActiGraph_Wrist	5	25	NA	164.6	76.05	58.2	F	1	21.4814	normal	NA
10	ActiGraph_Wrist	5.5	25	NA	164.6	76.05	58.2	F	1	21.4814	normal	NA
10	ActiGraph_Wrist	6	25	NA	164.6	76.05	58.2	F	1	21.4814	normal	NA
10	GeneActiv_Waist	0.5	25	282.5	164.6	76.05	58.2	F	1	21.4814	normal	NA
10	GeneActiv_Waist	1	25	400	164.6	76.05	58.2	F	1	21.4814	normal	NA
10	GeneActiv_Waist	1.5	25	390	164.6	76.05	58.2	F	1	21.4814	normal	NA
10	GeneActiv_Waist	2	25	467.5	164.6	76.05	58.2	F	1	21.4814	normal	NA
10	GeneActiv_Waist	2.5	25	530	164.6	76.05	58.2	F	1	21.4814	normal	NA
10	GeneActiv_Waist	3	25	585	164.6	76.05	58.2	F	1	21.4814	normal	NA
10	GeneActiv_Waist	3.5	25	622.5	164.6	76.05	58.2	F	1	21.4814	normal	NA
10	GeneActiv_Waist	4	25	657.5	164.6	76.05	58.2	F	1	21.4814	normal	A.8
10	GeneActiv_Waist	4.5	25	NA	164.6	76.05	58.2	F	1	21.4814	normal	NA
10	GeneActiv_Waist	5	25	NA	164.6	76.05	58.2	F	1	21.4814	normal	NA
10	GeneActiv_Waist	5.5	25	NA	164.6	76.05	58.2	F	1	21.4814	normal	NA
10	GeneActiv_Waist	6	25	NA	164.6	76.05	58.2	F	1	21.4814	normal	NA
10	GeneActiv_Wrist	0.5	25	190	164.6	76.05	58.2	F	1	21.4814	normal	NA
10	GeneActiv_Wrist	1	25	362.5	164.6	76.05	58.2	F	1	21.4814	normal	NA
10	GeneActiv_Wrist	1.5	25	470	164.6	76.05	58.2	F	1	21.4814	normal	NA
10	GeneActiv_Wrist	2	25	462.5	164.6	76.05	58.2	F	1	21.4814	normal	NA
10	GeneActiv_Wrist	2.5	25	367.5	164.6	76.05	58.2	F	1	21.4814	normal	NA
10	GeneActiv_Wrist	3	25	380	164.6	76.05	58.2	F	1	21.4814	normal	NA
10	GeneActiv_Wrist	3.5	25	585	164.6	76.05	58.2	F	1	21.4814	normal	NA
10	GeneActiv_Wrist	4	25	625	164.6	76.05	58.2	F	1	21.4814	normal	A.8
10	GeneActiv_Wrist	4.5	25	NA	164.6	76.05	58.2	F	1	21.4814	normal	NA
10	GeneActiv_Wrist	5	25	NA	164.6	76.05	58.2	F	1	21.4814	normal	NA
10	GeneActiv_Wrist	5.5	25	NA	164.6	76.05	58.2	F	1	21.4814	normal	NA
10	GeneActiv_Wrist	6	25	NA	164.6	76.05	58.2	F	1	21.4814	normal	NA
10	ActiCal	0.5	25	15	164.6	76.05	58.2	F	1	21.4814	normal	NA
10	ActiCal	1	25	50	164.6	76.05	58.2	F	1	21.4814	normal	NA
10	ActiCal	1.5	25	337.5	164.6	76.05	58.2	F	1	21.4814	normal	NA
10	ActiCal	2	25	457.5	164.6	76.05	58.2	F	1	21.4814	normal	NA
10	ActiCal	2.5	25	542.5	164.6	76.05	58.2	F	1	21.4814	normal	NA
10	ActiCal	3	25	600	164.6	76.05	58.2	F	1	21.4814	normal	NA
10	ActiCal	3.5	25	637.5	164.6	76.05	58.2	F	1	21.4814	normal	NA
10	ActiCal	4	25	672.5	164.6	76.05	58.2	F	1	21.4814	normal	A.8
10	ActiCal	4.5	25	NA	164.6	76.05	58.2	F	1	21.4814	normal	NA
10	ActiCal	5	25	NA	164.6	76.05	58.2	F	1	21.4814	normal	NA
10	ActiCal	5.5	25	NA	164.6	76.05	58.2	F	1	21.4814	normal	NA
10	ActiCal	6	25	NA	164.6	76.05	58.2	F	1	21.4814	normal	NA
10	ActivPAL	0.5	25	135	164.6	76.05	58.2	F	1	21.4814	normal	NA
10	ActivPAL	1	25	280	164.6	76.05	58.2	F	1	21.4814	normal	NA
10	ActivPAL	1.5	25	395	164.6	76.05	58.2	F	1	21.4814	normal	NA
10	ActivPAL	2	25	465	164.6	76.05	58.2	F	1	21.4814	normal	NA
10	ActivPAL	2.5	25	525	164.6	76.05	58.2	F	1	21.4814	normal	NA
10	ActivPAL	3	25	590	164.6	76.05	58.2	F	1	21.4814	normal	NA
10	ActivPAL	3.5	25	630	164.6	76.05	58.2	F	1	21.4814	normal	NA
10	ActivPAL	4	25	665	164.6	76.05	58.2	F	1	21.4814	normal	A.8
10	ActivPAL	4.5	25	NA	164.6	76.05	58.2	F	1	21.4814	normal	NA
10	ActivPAL	5	25	NA	164.6	76.05	58.2	F	1	21.4814	normal	NA
10	ActivPAL	5.5	25	NA	164.6	76.05	58.2	F	1	21.4814	normal	NA
10	ActivPAL	6	25	NA	164.6	76.05	58.2	F	1	21.4814	normal	NA
11	SW200	0.5	25	25	167.2	74	66.1	F	1	23.6444	normal	NA
11	SW200	1	25	200	167.2	74	66.1	F	1	23.6444	normal	NA
11	SW200	1.5	25	390	167.2	74	66.1	F	1	23.6444	normal	NA
11	SW200	2	25	445	167.2	74	66.1	F	1	23.6444	normal	NA
11	SW200	2.5	25	520	167.2	74	66.1	F	1	23.6444	normal	NA
11	SW200	3	25	585	167.2	74	66.1	F	1	23.6444	normal	NA
11	SW200	3.5	25	630	167.2	74	66.1	F	1	23.6444	normal	NA
11	SW200	4	25	665	167.2	74	66.1	F	1	23.6444	normal	NA
11	SW200	5	25	NA	167.2	74	66.1	F	1	23.6444	normal	NA
11	SW200	5.5	25	NA	167.2	74	66.1	F	1	23.6444	normal	NA
11	SW200	6	25	NA	167.2	74	66.1	F	1	23.6444	normal	NA
11	NL1000	0.5	25	0	167.2	74	66.1	F	1	23.6444	normal	NA
11	NL1000	1	25	40	167.2	74	66.1	F	1	23.6444	normal	NA
11	NL1000	1.5	25	450	167.2	74	66.1	F	1	23.6444	normal	NA
11	NL1000	2	25	480	167.2	74	66.1	F	1	23.6444	normal	NA
11	NL1000	2.5	25	520	167.2	74	66.1	F	1	23.6444	normal	NA
11	NL1000	3	25	585	167.2	74	66.1	F	1	23.6444	normal	NA
11	NL1000	3.5	25	630	167.2	74	66.1	F	1	23.6444	normal	NA
11	NL1000	4	25	665	167.2	74	66.1	F	1	23.6444	normal	NA
11	NL1000	5	25	NA	167.2	74	66.1	F	1	23.6444	normal	NA
11	NL1000	5.5	25	NA	167.2	74	66.1	F	1	23.6444	normal	NA
11	NL1000	6	25	NA	167.2	74	66.1	F	1	23.6444	normal	NA
11	One	0.5	25	0	167.2	74	66.1	F	1	23.6444	normal	NA
11	One	1	25	35	167.2	74	66.1	F	1	23.6444	normal	NA
11	One	1.5	25	385	167.2	74	66.1	F	1	23.6444	normal	NA
11	One	2	25	465	167.2	74	66.1	F	1	23.6444	normal	NA
11	One	2.5	25	545	167.2	74	66.1	F	1	23.6444	normal	NA
11	One	3	25	585	167.2	74	66.1	F	1	23.6444	normal	NA
11	One	3.5	25	625	167.2	74	66.1	F	1	23.6444	normal	NA
11	One	4	25	660	167.2	74	66.1	F	1	23.6444	normal	NA
11	One	5	25	NA	167.2	74	66.1	F	1	23.6444	normal	NA
11	One	5.5	25	NA	167.2	74	66.1	F	1	23.6444	normal	NA
11	One	6	25	NA	167.2	74	66.1	F	1	23.6444	normal	NA
11	VivoFit2	0.5	25	0	167.2	74	66.1	F	1	23.6444	normal	NA
11	VivoFit2	1	25	155	167.2	74	66.1	F	1	23.6444	normal	NA
11	VivoFit2	1.5	25	365	167.2	74	66.1	F	1	23.6444	normal	NA
11	VivoFit2	2	25	460	167.2	74	66.1	F	1	23.6444	normal	NA
11	VivoFit2	2.5	25	510	167.2	74	66.1	F	1	23.6444	normal	NA
11	VivoFit2	3	25	575	167.2	74	66.1	F	1	23.6444	normal	NA
11	VivoFit2	3.5	25	500	167.2	74	66.1	F	1	23.6444	normal	NA
11	VivoFit2	4	25	540	167.2	74	66.1	F	1	23.6444	normal	NA
11	VivoFit2	5	25	NA	167.2	74	66.1	F	1	23.6444	normal	NA
11	VivoFit2	5.5	25	NA	167.2	74	66.1	F	1	23.6444	normal	NA
11	VivoFit2	6	25	NA	167.2	74	66.1	F	1	23.6444	normal	NA
11	Hand_Count	0.5	25	175	167.2	74	66.1	F	1	23.6444	normal	NA
11	Hand_Count	1	25	300	167.2	74	66.1	F	1	23.6444	normal	NA
11	Hand_Count	1.5	25	385	167.2	74	66.1	F	1	23.6444	normal	NA
11	Hand_Count	2	25	465	167.2	74	66.1	F	1	23.6444	normal	NA
11	Hand_Count	2.5	25	525	167.2	74	66.1	F	1	23.6444	normal	NA
11	Hand_Count	3	25	585	167.2	74	66.1	F	1	23.6444	normal	NA
11	Hand_Count	3.5	25	625	167.2	74	66.1	F	1	23.6444	normal	NA
11	Hand_Count	4	25	660	167.2	74	66.1	F	1	23.6444	normal	NA
11	Hand_Count	5	25	NA	167.2	74	66.1	F	1	23.6444	normal	NA
11	Hand_Count	5.5	25	NA	167.2	74	66.1	F	1	23.6444	normal	NA
11	Hand_Count	6	25	NA	167.2	74	66.1	F	1	23.6444	normal	NA
11	StepWatch	0.5	25	175	167.2	74	66.1	F	1	23.6444	normal	NA
11	StepWatch	1	25	340	167.2	74	66.1	F	1	23.6444	normal	NA
11	StepWatch	1.5	25	380	167.2	74	66.1	F	1	23.6444	normal	NA
11	StepWatch	2	25	465	167.2	74	66.1	F	1	23.6444	normal	NA
11	StepWatch	2.5	25	535	167.2	74	66.1	F	1	23.6444	normal	NA
11	StepWatch	3	25	590	167.2	74	66.1	F	1	23.6444	normal	NA
11	StepWatch	3.5	25	625	167.2	74	66.1	F	1	23.6444	normal	NA
11	StepWatch	4	25	660	167.2	74	66.1	F	1	23.6444	normal	NA
11	StepWatch	5	25	NA	167.2	74	66.1	F	1	23.6444	normal	NA
11	StepWatch	5.5	25	NA	167.2	74	66.1	F	1	23.6444	normal	NA
11	StepWatch	6	25	NA	167.2	74	66.1	F	1	23.6444	normal	NA
11	ActiGraph_Waist	0.5	25	0	167.2	74	66.1	F	1	23.6444	normal	NA
11	ActiGraph_Waist	1	25	2.5	167.2	74	66.1	F	1	23.6444	normal	NA
11	ActiGraph_Waist	1.5	25	152.5	167.2	74	66.1	F	1	23.6444	normal	NA
11	ActiGraph_Waist	2	25	460	167.2	74	66.1	F	1	23.6444	normal	NA
11	ActiGraph_Waist	2.5	25	520	167.2	74	66.1	F	1	23.6444	normal	NA
11	ActiGraph_Waist	3	25	580	167.2	74	66.1	F	1	23.6444	normal	NA
11	ActiGraph_Waist	3.5	25	620	167.2	74	66.1	F	1	23.6444	normal	NA
11	ActiGraph_Waist	4	25	655	167.2	74	66.1	F	1	23.6444	normal	NA
11	ActiGraph_Waist	5	25	NA	167.2	74	66.1	F	1	23.6444	normal	NA
11	ActiGraph_Waist	5.5	25	NA	167.2	74	66.1	F	1	23.6444	normal	NA
11	ActiGraph_Waist	6	25	NA	167.2	74	66.1	F	1	23.6444	normal	NA
11	ActiGraph_Wrist	0.5	25	12.5	167.2	74	66.1	F	1	23.6444	normal	NA
11	ActiGraph_Wrist	1	25	112.5	167.2	74	66.1	F	1	23.6444	normal	NA
11	ActiGraph_Wrist	1.5	25	142.5	167.2	74	66.1	F	1	23.6444	normal	NA
11	ActiGraph_Wrist	2	25	75	167.2	74	66.1	F	1	23.6444	normal	NA
11	ActiGraph_Wrist	2.5	25	255	167.2	74	66.1	F	1	23.6444	normal	NA
11	ActiGraph_Wrist	3	25	265	167.2	74	66.1	F	1	23.6444	normal	NA
11	ActiGraph_Wrist	3.5	25	292.5	167.2	74	66.1	F	1	23.6444	normal	NA
11	ActiGraph_Wrist	4	25	322.5	167.2	74	66.1	F	1	23.6444	normal	NA
11	ActiGraph_Wrist	5	25	NA	167.2	74	66.1	F	1	23.6444	normal	NA
11	ActiGraph_Wrist	5.5	25	NA	167.2	74	66.1	F	1	23.6444	normal	NA
11	ActiGraph_Wrist	6	25	NA	167.2	74	66.1	F	1	23.6444	normal	NA
11	GeneActiv_Waist	0.5	25	170	167.2	74	66.1	F	1	23.6444	normal	NA
11	GeneActiv_Waist	1	25	430	167.2	74	66.1	F	1	23.6444	normal	NA
11	GeneActiv_Waist	1.5	25	392.5	167.2	74	66.1	F	1	23.6444	normal	NA
11	GeneActiv_Waist	2	25	467.5	167.2	74	66.1	F	1	23.6444	normal	NA
11	GeneActiv_Waist	2.5	25	530	167.2	74	66.1	F	1	23.6444	normal	NA
11	GeneActiv_Waist	3	25	587.5	167.2	74	66.1	F	1	23.6444	normal	NA
11	GeneActiv_Waist	3.5	25	625	167.2	74	66.1	F	1	23.6444	normal	NA
11	GeneActiv_Waist	4	25	657.5	167.2	74	66.1	F	1	23.6444	normal	NA
11	GeneActiv_Waist	5	25	NA	167.2	74	66.1	F	1	23.6444	normal	NA
11	GeneActiv_Waist	5.5	25	NA	167.2	74	66.1	F	1	23.6444	normal	NA
11	GeneActiv_Waist	6	25	NA	167.2	74	66.1	F	1	23.6444	normal	NA
11	GeneActiv_Wrist	0.5	25	147.5	167.2	74	66.1	F	1	23.6444	normal	NA
11	GeneActiv_Wrist	1	25	465	167.2	74	66.1	F	1	23.6444	normal	NA
11	GeneActiv_Wrist	1.5	25	412.5	167.2	74	66.1	F	1	23.6444	normal	NA
11	GeneActiv_Wrist	2	25	465	167.2	74	66.1	F	1	23.6444	normal	NA
11	GeneActiv_Wrist	2.5	25	420	167.2	74	66.1	F	1	23.6444	normal	NA
11	GeneActiv_Wrist	3	25	387.5	167.2	74	66.1	F	1	23.6444	normal	NA
11	GeneActiv_Wrist	3.5	25	447.5	167.2	74	66.1	F	1	23.6444	normal	NA
11	GeneActiv_Wrist	4	25	605	167.2	74	66.1	F	1	23.6444	normal	NA
11	GeneActiv_Wrist	5	25	NA	167.2	74	66.1	F	1	23.6444	normal	NA
11	GeneActiv_Wrist	5.5	25	NA	167.2	74	66.1	F	1	23.6444	normal	NA
11	GeneActiv_Wrist	6	25	NA	167.2	74	66.1	F	1	23.6444	normal	NA
11	ActiCal	0.5	25	0	167.2	74	66.1	F	1	23.6444	normal	NA
11	ActiCal	1	25	17.5	167.2	74	66.1	F	1	23.6444	normal	NA
11	ActiCal	1.5	25	362.5	167.2	74	66.1	F	1	23.6444	normal	NA
11	ActiCal	2	25	447.5	167.2	74	66.1	F	1	23.6444	normal	NA
11	ActiCal	2.5	25	540	167.2	74	66.1	F	1	23.6444	normal	NA
11	ActiCal	3	25	600	167.2	74	66.1	F	1	23.6444	normal	NA
11	ActiCal	3.5	25	635	167.2	74	66.1	F	1	23.6444	normal	NA
11	ActiCal	4	25	675	167.2	74	66.1	F	1	23.6444	normal	NA
11	ActiCal	5	25	NA	167.2	74	66.1	F	1	23.6444	normal	NA
11	ActiCal	5.5	25	NA	167.2	74	66.1	F	1	23.6444	normal	NA
11	ActiCal	6	25	NA	167.2	74	66.1	F	1	23.6444	normal	NA
11	ActivPAL	0.5	25	110	167.2	74	66.1	F	1	23.6444	normal	NA
11	ActivPAL	1	25	240	167.2	74	66.1	F	1	23.6444	normal	NA
11	ActivPAL	1.5	25	375	167.2	74	66.1	F	1	23.6444	normal	NA
11	ActivPAL	2	25	465	167.2	74	66.1	F	1	23.6444	normal	NA
11	ActivPAL	2.5	25	530	167.2	74	66.1	F	1	23.6444	normal	NA
11	ActivPAL	3	25	590	167.2	74	66.1	F	1	23.6444	normal	NA
11	ActivPAL	3.5	25	625	167.2	74	66.1	F	1	23.6444	normal	NA
11	ActivPAL	4	25	660	167.2	74	66.1	F	1	23.6444	normal	NA
11	ActivPAL	5	25	NA	167.2	74	66.1	F	1	23.6444	normal	NA
11	ActivPAL	5.5	25	NA	167.2	74	66.1	F	1	23.6444	normal	NA
11	ActivPAL	6	25	NA	167.2	74	66.1	F	1	23.6444	normal	NA
12	SW200	0.5	25	5	161.55	73.9	56.25	F	1	21.553	normal	NA
12	SW200	1	25	90	161.55	73.9	56.25	F	1	21.553	normal	NA
12	SW200	1.5	25	325	161.55	73.9	56.25	F	1	21.553	normal	NA
12	SW200	2	25	490	161.55	73.9	56.25	F	1	21.553	normal	NA
12	SW200	2.5	25	560	161.55	73.9	56.25	F	1	21.553	normal	NA
12	SW200	3	25	610	161.55	73.9	56.25	F	1	21.553	normal	NA
12	SW200	3.5	25	650	161.55	73.9	56.25	F	1	21.553	normal	NA
12	SW200	4	25	705	161.55	73.9	56.25	F	1	21.553	normal	A.8
12	SW200	4.5	25	NA	161.55	73.9	56.25	F	1	21.553	normal	NA
12	SW200	5	25	NA	161.55	73.9	56.25	F	1	21.553	normal	NA
12	SW200	5.5	25	NA	161.55	73.9	56.25	F	1	21.553	normal	NA
12	SW200	6	25	NA	161.55	73.9	56.25	F	1	21.553	normal	NA
12	NL1000	0.5	25	0	161.55	73.9	56.25	F	1	21.553	normal	NA
12	NL1000	1	25	55	161.55	73.9	56.25	F	1	21.553	normal	NA
12	NL1000	1.5	25	330	161.55	73.9	56.25	F	1	21.553	normal	NA
12	NL1000	2	25	500	161.55	73.9	56.25	F	1	21.553	normal	NA
12	NL1000	2.5	25	560	161.55	73.9	56.25	F	1	21.553	normal	NA
12	NL1000	3	25	610	161.55	73.9	56.25	F	1	21.553	normal	NA
12	NL1000	3.5	25	650	161.55	73.9	56.25	F	1	21.553	normal	NA
12	NL1000	4	25	700	161.55	73.9	56.25	F	1	21.553	normal	A.8
12	NL1000	4.5	25	NA	161.55	73.9	56.25	F	1	21.553	normal	NA
12	NL1000	5	25	NA	161.55	73.9	56.25	F	1	21.553	normal	NA
12	NL1000	5.5	25	NA	161.55	73.9	56.25	F	1	21.553	normal	NA
12	NL1000	6	25	NA	161.55	73.9	56.25	F	1	21.553	normal	NA
12	One	0.5	25	0	161.55	73.9	56.25	F	1	21.553	normal	NA
12	One	1	25	15	161.55	73.9	56.25	F	1	21.553	normal	NA
12	One	1.5	25	425	161.55	73.9	56.25	F	1	21.553	normal	NA
12	One	2	25	500	161.55	73.9	56.25	F	1	21.553	normal	NA
12	One	2.5	25	555	161.55	73.9	56.25	F	1	21.553	normal	NA
12	One	3	25	605	161.55	73.9	56.25	F	1	21.553	normal	NA
12	One	3.5	25	645	161.55	73.9	56.25	F	1	21.553	normal	NA
12	One	4	25	700	161.55	73.9	56.25	F	1	21.553	normal	A.8
12	One	4.5	25	NA	161.55	73.9	56.25	F	1	21.553	normal	NA
12	One	5	25	NA	161.55	73.9	56.25	F	1	21.553	normal	NA
12	One	5.5	25	NA	161.55	73.9	56.25	F	1	21.553	normal	NA
12	One	6	25	NA	161.55	73.9	56.25	F	1	21.553	normal	NA
12	VivoFit2	0.5	25	0	161.55	73.9	56.25	F	1	21.553	normal	NA
12	VivoFit2	1	25	240	161.55	73.9	56.25	F	1	21.553	normal	NA
12	VivoFit2	1.5	25	410	161.55	73.9	56.25	F	1	21.553	normal	NA
12	VivoFit2	2	25	500	161.55	73.9	56.25	F	1	21.553	normal	NA
12	VivoFit2	2.5	25	560	161.55	73.9	56.25	F	1	21.553	normal	NA
12	VivoFit2	3	25	575	161.55	73.9	56.25	F	1	21.553	normal	NA
12	VivoFit2	3.5	25	325	161.55	73.9	56.25	F	1	21.553	normal	NA
12	VivoFit2	4	25	320	161.55	73.9	56.25	F	1	21.553	normal	A.8
12	VivoFit2	4.5	25	NA	161.55	73.9	56.25	F	1	21.553	normal	NA
12	VivoFit2	5	25	NA	161.55	73.9	56.25	F	1	21.553	normal	NA
12	VivoFit2	5.5	25	NA	161.55	73.9	56.25	F	1	21.553	normal	NA
12	VivoFit2	6	25	NA	161.55	73.9	56.25	F	1	21.553	normal	NA
12	Hand_Count	0.5	25	265	161.55	73.9	56.25	F	1	21.553	normal	NA
12	Hand_Count	1	25	355	161.55	73.9	56.25	F	1	21.553	normal	NA
12	Hand_Count	1.5	25	430	161.55	73.9	56.25	F	1	21.553	normal	NA
12	Hand_Count	2	25	505	161.55	73.9	56.25	F	1	21.553	normal	NA
12	Hand_Count	2.5	25	560	161.55	73.9	56.25	F	1	21.553	normal	NA
12	Hand_Count	3	25	610	161.55	73.9	56.25	F	1	21.553	normal	NA
12	Hand_Count	3.5	25	650	161.55	73.9	56.25	F	1	21.553	normal	NA
12	Hand_Count	4	25	700	161.55	73.9	56.25	F	1	21.553	normal	A.8
12	Hand_Count	4.5	25	NA	161.55	73.9	56.25	F	1	21.553	normal	NA
12	Hand_Count	5	25	NA	161.55	73.9	56.25	F	1	21.553	normal	NA
12	Hand_Count	5.5	25	NA	161.55	73.9	56.25	F	1	21.553	normal	NA
12	Hand_Count	6	25	NA	161.55	73.9	56.25	F	1	21.553	normal	NA
12	StepWatch	0.5	25	265	161.55	73.9	56.25	F	1	21.553	normal	NA
12	StepWatch	1	25	355	161.55	73.9	56.25	F	1	21.553	normal	NA
12	StepWatch	1.5	25	425	161.55	73.9	56.25	F	1	21.553	normal	NA
12	StepWatch	2	25	500	161.55	73.9	56.25	F	1	21.553	normal	NA
12	StepWatch	2.5	25	555	161.55	73.9	56.25	F	1	21.553	normal	NA
12	StepWatch	3	25	605	161.55	73.9	56.25	F	1	21.553	normal	NA
12	StepWatch	3.5	25	650	161.55	73.9	56.25	F	1	21.553	normal	NA
12	StepWatch	4	25	660	161.55	73.9	56.25	F	1	21.553	normal	A.8
12	StepWatch	4.5	25	NA	161.55	73.9	56.25	F	1	21.553	normal	NA
12	StepWatch	5	25	NA	161.55	73.9	56.25	F	1	21.553	normal	NA
12	StepWatch	5.5	25	NA	161.55	73.9	56.25	F	1	21.553	normal	NA
12	StepWatch	6	25	NA	161.55	73.9	56.25	F	1	21.553	normal	NA
12	ActiGraph_Waist	0.5	25	0	161.55	73.9	56.25	F	1	21.553	normal	NA
12	ActiGraph_Waist	1	25	0	161.55	73.9	56.25	F	1	21.553	normal	NA
12	ActiGraph_Waist	1.5	25	32.5	161.55	73.9	56.25	F	1	21.553	normal	NA
12	ActiGraph_Waist	2	25	497.5	161.55	73.9	56.25	F	1	21.553	normal	NA
12	ActiGraph_Waist	2.5	25	552.5	161.55	73.9	56.25	F	1	21.553	normal	NA
12	ActiGraph_Waist	3	25	602.5	161.55	73.9	56.25	F	1	21.553	normal	NA
12	ActiGraph_Waist	3.5	25	642.5	161.55	73.9	56.25	F	1	21.553	normal	NA
12	ActiGraph_Waist	4	25	697.5	161.55	73.9	56.25	F	1	21.553	normal	A.8
12	ActiGraph_Waist	4.5	25	NA	161.55	73.9	56.25	F	1	21.553	normal	NA
12	ActiGraph_Waist	5	25	NA	161.55	73.9	56.25	F	1	21.553	normal	NA
12	ActiGraph_Waist	5.5	25	NA	161.55	73.9	56.25	F	1	21.553	normal	NA
12	ActiGraph_Waist	6	25	NA	161.55	73.9	56.25	F	1	21.553	normal	NA
12	ActiGraph_Wrist	0.5	25	87.5	161.55	73.9	56.25	F	1	21.553	normal	NA
12	ActiGraph_Wrist	1	25	60	161.55	73.9	56.25	F	1	21.553	normal	NA
12	ActiGraph_Wrist	1.5	25	80	161.55	73.9	56.25	F	1	21.553	normal	NA
12	ActiGraph_Wrist	2	25	247.5	161.55	73.9	56.25	F	1	21.553	normal	NA
12	ActiGraph_Wrist	2.5	25	277.5	161.55	73.9	56.25	F	1	21.553	normal	NA
12	ActiGraph_Wrist	3	25	300	161.55	73.9	56.25	F	1	21.553	normal	NA
12	ActiGraph_Wrist	3.5	25	330	161.55	73.9	56.25	F	1	21.553	normal	NA
12	ActiGraph_Wrist	4	25	355	161.55	73.9	56.25	F	1	21.553	normal	A.8
12	ActiGraph_Wrist	4.5	25	NA	161.55	73.9	56.25	F	1	21.553	normal	NA
12	ActiGraph_Wrist	5	25	NA	161.55	73.9	56.25	F	1	21.553	normal	NA
12	ActiGraph_Wrist	5.5	25	NA	161.55	73.9	56.25	F	1	21.553	normal	NA
12	ActiGraph_Wrist	6	25	NA	161.55	73.9	56.25	F	1	21.553	normal	NA
12	GeneActiv_Waist	0.5	25	252.5	161.55	73.9	56.25	F	1	21.553	normal	NA
12	GeneActiv_Waist	1	25	395	161.55	73.9	56.25	F	1	21.553	normal	NA
12	GeneActiv_Waist	1.5	25	365	161.55	73.9	56.25	F	1	21.553	normal	NA
12	GeneActiv_Waist	2	25	500	161.55	73.9	56.25	F	1	21.553	normal	NA
12	GeneActiv_Waist	2.5	25	557.5	161.55	73.9	56.25	F	1	21.553	normal	NA
12	GeneActiv_Waist	3	25	602.5	161.55	73.9	56.25	F	1	21.553	normal	NA
12	GeneActiv_Waist	3.5	25	645	161.55	73.9	56.25	F	1	21.553	normal	NA
12	GeneActiv_Waist	4	25	702.5	161.55	73.9	56.25	F	1	21.553	normal	A.8
12	GeneActiv_Waist	4.5	25	NA	161.55	73.9	56.25	F	1	21.553	normal	NA
12	GeneActiv_Waist	5	25	NA	161.55	73.9	56.25	F	1	21.553	normal	NA
12	GeneActiv_Waist	5.5	25	NA	161.55	73.9	56.25	F	1	21.553	normal	NA
12	GeneActiv_Waist	6	25	NA	161.55	73.9	56.25	F	1	21.553	normal	NA
12	GeneActiv_Wrist	0.5	25	222.5	161.55	73.9	56.25	F	1	21.553	normal	NA
12	GeneActiv_Wrist	1	25	515	161.55	73.9	56.25	F	1	21.553	normal	NA
12	GeneActiv_Wrist	1.5	25	422.5	161.55	73.9	56.25	F	1	21.553	normal	NA
12	GeneActiv_Wrist	2	25	470	161.55	73.9	56.25	F	1	21.553	normal	NA
12	GeneActiv_Wrist	2.5	25	505	161.55	73.9	56.25	F	1	21.553	normal	NA
12	GeneActiv_Wrist	3	25	437.5	161.55	73.9	56.25	F	1	21.553	normal	NA
12	GeneActiv_Wrist	3.5	25	397.5	161.55	73.9	56.25	F	1	21.553	normal	NA
12	GeneActiv_Wrist	4	25	400	161.55	73.9	56.25	F	1	21.553	normal	A.8
12	GeneActiv_Wrist	4.5	25	NA	161.55	73.9	56.25	F	1	21.553	normal	NA
12	GeneActiv_Wrist	5	25	NA	161.55	73.9	56.25	F	1	21.553	normal	NA
12	GeneActiv_Wrist	5.5	25	NA	161.55	73.9	56.25	F	1	21.553	normal	NA
12	GeneActiv_Wrist	6	25	NA	161.55	73.9	56.25	F	1	21.553	normal	NA
12	ActiCal	0.5	25	0	161.55	73.9	56.25	F	1	21.553	normal	NA
12	ActiCal	1	25	7.5	161.55	73.9	56.25	F	1	21.553	normal	NA
12	ActiCal	1.5	25	102.5	161.55	73.9	56.25	F	1	21.553	normal	NA
12	ActiCal	2	25	495	161.55	73.9	56.25	F	1	21.553	normal	NA
12	ActiCal	2.5	25	565	161.55	73.9	56.25	F	1	21.553	normal	NA
12	ActiCal	3	25	612.5	161.55	73.9	56.25	F	1	21.553	normal	NA
12	ActiCal	3.5	25	657.5	161.55	73.9	56.25	F	1	21.553	normal	NA
12	ActiCal	4	25	715	161.55	73.9	56.25	F	1	21.553	normal	A.8
12	ActiCal	4.5	25	NA	161.55	73.9	56.25	F	1	21.553	normal	NA
12	ActiCal	5	25	NA	161.55	73.9	56.25	F	1	21.553	normal	NA
12	ActiCal	5.5	25	NA	161.55	73.9	56.25	F	1	21.553	normal	NA
12	ActiCal	6	25	NA	161.55	73.9	56.25	F	1	21.553	normal	NA
12	ActivPAL	0.5	25	100	161.55	73.9	56.25	F	1	21.553	normal	NA
12	ActivPAL	1	25	325	161.55	73.9	56.25	F	1	21.553	normal	NA
12	ActivPAL	1.5	25	415	161.55	73.9	56.25	F	1	21.553	normal	NA
12	ActivPAL	2	25	505	161.55	73.9	56.25	F	1	21.553	normal	NA
12	ActivPAL	2.5	25	555	161.55	73.9	56.25	F	1	21.553	normal	NA
12	ActivPAL	3	25	605	161.55	73.9	56.25	F	1	21.553	normal	NA
12	ActivPAL	3.5	25	645	161.55	73.9	56.25	F	1	21.553	normal	NA
12	ActivPAL	4	25	695	161.55	73.9	56.25	F	1	21.553	normal	A.8
12	ActivPAL	4.5	25	NA	161.55	73.9	56.25	F	1	21.553	normal	NA
12	ActivPAL	5	25	NA	161.55	73.9	56.25	F	1	21.553	normal	NA
12	ActivPAL	5.5	25	NA	161.55	73.9	56.25	F	1	21.553	normal	NA
12	ActivPAL	6	25	NA	161.55	73.9	56.25	F	1	21.553	normal	NA
13	SW200	0.5	21	0	178.55	84.25	86.65	F	1	27.18	overweight	NA
13	SW200	1	21	0	178.55	84.25	86.65	F	1	27.18	overweight	NA
13	SW200	1.5	21	50	178.55	84.25	86.65	F	1	27.18	overweight	NA
13	SW200	2	21	285	178.55	84.25	86.65	F	1	27.18	overweight	NA
13	SW200	2.5	21	415	178.55	84.25	86.65	F	1	27.18	overweight	NA
13	SW200	3	21	540	178.55	84.25	86.65	F	1	27.18	overweight	NA
13	SW200	3.5	21	580	178.55	84.25	86.65	F	1	27.18	overweight	NA
13	SW200	4	21	605	178.55	84.25	86.65	F	1	27.18	overweight	NA
13	SW200	4.5	21	655	178.55	84.25	86.65	F	1	27.18	overweight	A.2
13	SW200	5	21	NA	178.55	84.25	86.65	F	1	27.18	overweight	NA
13	SW200	5.5	21	NA	178.55	84.25	86.65	F	1	27.18	overweight	NA
13	SW200	6	21	NA	178.55	84.25	86.65	F	1	27.18	overweight	NA
13	NL1000	0.5	21	5	178.55	84.25	86.65	F	1	27.18	overweight	NA
13	NL1000	1	21	0	178.55	84.25	86.65	F	1	27.18	overweight	NA
13	NL1000	1.5	21	300	178.55	84.25	86.65	F	1	27.18	overweight	NA
13	NL1000	2	21	440	178.55	84.25	86.65	F	1	27.18	overweight	NA
13	NL1000	2.5	21	505	178.55	84.25	86.65	F	1	27.18	overweight	NA
13	NL1000	3	21	545	178.55	84.25	86.65	F	1	27.18	overweight	NA
13	NL1000	3.5	21	575	178.55	84.25	86.65	F	1	27.18	overweight	NA
13	NL1000	4	21	605	178.55	84.25	86.65	F	1	27.18	overweight	NA
13	NL1000	4.5	21	655	178.55	84.25	86.65	F	1	27.18	overweight	A.2
13	NL1000	5	21	NA	178.55	84.25	86.65	F	1	27.18	overweight	NA
13	NL1000	5.5	21	NA	178.55	84.25	86.65	F	1	27.18	overweight	NA
13	NL1000	6	21	NA	178.55	84.25	86.65	F	1	27.18	overweight	NA
13	One	0.5	21	0	178.55	84.25	86.65	F	1	27.18	overweight	NA
13	One	1	21	15	178.55	84.25	86.65	F	1	27.18	overweight	NA
13	One	1.5	21	370	178.55	84.25	86.65	F	1	27.18	overweight	NA
13	One	2	21	445	178.55	84.25	86.65	F	1	27.18	overweight	NA
13	One	2.5	21	505	178.55	84.25	86.65	F	1	27.18	overweight	NA
13	One	3	21	545	178.55	84.25	86.65	F	1	27.18	overweight	NA
13	One	3.5	21	580	178.55	84.25	86.65	F	1	27.18	overweight	NA
13	One	4	21	605	178.55	84.25	86.65	F	1	27.18	overweight	NA
13	One	4.5	21	655	178.55	84.25	86.65	F	1	27.18	overweight	A.2
13	One	5	21	NA	178.55	84.25	86.65	F	1	27.18	overweight	NA
13	One	5.5	21	NA	178.55	84.25	86.65	F	1	27.18	overweight	NA
13	One	6	21	NA	178.55	84.25	86.65	F	1	27.18	overweight	NA
13	VivoFit2	0.5	21	0	178.55	84.25	86.65	F	1	27.18	overweight	NA
13	VivoFit2	1	21	140	178.55	84.25	86.65	F	1	27.18	overweight	NA
13	VivoFit2	1.5	21	355	178.55	84.25	86.65	F	1	27.18	overweight	NA
13	VivoFit2	2	21	390	178.55	84.25	86.65	F	1	27.18	overweight	NA
13	VivoFit2	2.5	21	555	178.55	84.25	86.65	F	1	27.18	overweight	NA
13	VivoFit2	3	21	535	178.55	84.25	86.65	F	1	27.18	overweight	NA
13	VivoFit2	3.5	21	570	178.55	84.25	86.65	F	1	27.18	overweight	NA
13	VivoFit2	4	21	540	178.55	84.25	86.65	F	1	27.18	overweight	NA
13	VivoFit2	4.5	21	600	178.55	84.25	86.65	F	1	27.18	overweight	A.2
13	VivoFit2	5	21	NA	178.55	84.25	86.65	F	1	27.18	overweight	NA
13	VivoFit2	5.5	21	NA	178.55	84.25	86.65	F	1	27.18	overweight	NA
13	VivoFit2	6	21	NA	178.55	84.25	86.65	F	1	27.18	overweight	NA
13	Hand_Count	0.5	21	150	178.55	84.25	86.65	F	1	27.18	overweight	NA
13	Hand_Count	1	21	285	178.55	84.25	86.65	F	1	27.18	overweight	NA
13	Hand_Count	1.5	21	370	178.55	84.25	86.65	F	1	27.18	overweight	NA
13	Hand_Count	2	21	445	178.55	84.25	86.65	F	1	27.18	overweight	NA
13	Hand_Count	2.5	21	505	178.55	84.25	86.65	F	1	27.18	overweight	NA
13	Hand_Count	3	21	545	178.55	84.25	86.65	F	1	27.18	overweight	NA
13	Hand_Count	3.5	21	575	178.55	84.25	86.65	F	1	27.18	overweight	NA
13	Hand_Count	4	21	605	178.55	84.25	86.65	F	1	27.18	overweight	NA
13	Hand_Count	4.5	21	655	178.55	84.25	86.65	F	1	27.18	overweight	A.2
13	Hand_Count	5	21	NA	178.55	84.25	86.65	F	1	27.18	overweight	NA
13	Hand_Count	5.5	21	NA	178.55	84.25	86.65	F	1	27.18	overweight	NA
13	Hand_Count	6	21	NA	178.55	84.25	86.65	F	1	27.18	overweight	NA
13	StepWatch	0.5	21	145	178.55	84.25	86.65	F	1	27.18	overweight	NA
13	StepWatch	1	21	300	178.55	84.25	86.65	F	1	27.18	overweight	NA
13	StepWatch	1.5	21	370	178.55	84.25	86.65	F	1	27.18	overweight	NA
13	StepWatch	2	21	440	178.55	84.25	86.65	F	1	27.18	overweight	NA
13	StepWatch	2.5	21	505	178.55	84.25	86.65	F	1	27.18	overweight	NA
13	StepWatch	3	21	310	178.55	84.25	86.65	F	1	27.18	overweight	NA
13	StepWatch	3.5	21	575	178.55	84.25	86.65	F	1	27.18	overweight	NA
13	StepWatch	4	21	615	178.55	84.25	86.65	F	1	27.18	overweight	NA
13	StepWatch	4.5	21	670	178.55	84.25	86.65	F	1	27.18	overweight	A.2
13	StepWatch	5	21	NA	178.55	84.25	86.65	F	1	27.18	overweight	NA
13	StepWatch	5.5	21	NA	178.55	84.25	86.65	F	1	27.18	overweight	NA
13	StepWatch	6	21	NA	178.55	84.25	86.65	F	1	27.18	overweight	NA
13	ActiGraph_Waist	0.5	21	2.5	178.55	84.25	86.65	F	1	27.18	overweight	NA
13	ActiGraph_Waist	1	21	5	178.55	84.25	86.65	F	1	27.18	overweight	NA
13	ActiGraph_Waist	1.5	21	70	178.55	84.25	86.65	F	1	27.18	overweight	NA
13	ActiGraph_Waist	2	21	432.5	178.55	84.25	86.65	F	1	27.18	overweight	NA
13	ActiGraph_Waist	2.5	21	505	178.55	84.25	86.65	F	1	27.18	overweight	NA
13	ActiGraph_Waist	3	21	2.5	178.55	84.25	86.65	F	1	27.18	overweight	NA
13	ActiGraph_Waist	3.5	21	575	178.55	84.25	86.65	F	1	27.18	overweight	NA
13	ActiGraph_Waist	4	21	617.5	178.55	84.25	86.65	F	1	27.18	overweight	NA
13	ActiGraph_Waist	4.5	21	667.5	178.55	84.25	86.65	F	1	27.18	overweight	A.2
13	ActiGraph_Waist	5	21	NA	178.55	84.25	86.65	F	1	27.18	overweight	NA
13	ActiGraph_Waist	5.5	21	NA	178.55	84.25	86.65	F	1	27.18	overweight	NA
13	ActiGraph_Waist	6	21	NA	178.55	84.25	86.65	F	1	27.18	overweight	NA
13	ActiGraph_Wrist	0.5	21	37.5	178.55	84.25	86.65	F	1	27.18	overweight	NA
13	ActiGraph_Wrist	1	21	80	178.55	84.25	86.65	F	1	27.18	overweight	NA
13	ActiGraph_Wrist	1.5	21	82.5	178.55	84.25	86.65	F	1	27.18	overweight	NA
13	ActiGraph_Wrist	2	21	92.5	178.55	84.25	86.65	F	1	27.18	overweight	NA
13	ActiGraph_Wrist	2.5	21	120	178.55	84.25	86.65	F	1	27.18	overweight	NA
13	ActiGraph_Wrist	3	21	82.5	178.55	84.25	86.65	F	1	27.18	overweight	NA
13	ActiGraph_Wrist	3.5	21	112.5	178.55	84.25	86.65	F	1	27.18	overweight	NA
13	ActiGraph_Wrist	4	21	235	178.55	84.25	86.65	F	1	27.18	overweight	NA
13	ActiGraph_Wrist	4.5	21	317.5	178.55	84.25	86.65	F	1	27.18	overweight	A.2
13	ActiGraph_Wrist	5	21	NA	178.55	84.25	86.65	F	1	27.18	overweight	NA
13	ActiGraph_Wrist	5.5	21	NA	178.55	84.25	86.65	F	1	27.18	overweight	NA
13	ActiGraph_Wrist	6	21	NA	178.55	84.25	86.65	F	1	27.18	overweight	NA
13	GeneActiv_Waist	0.5	21	175	178.55	84.25	86.65	F	1	27.18	overweight	NA
13	GeneActiv_Waist	1	21	367.5	178.55	84.25	86.65	F	1	27.18	overweight	NA
13	GeneActiv_Waist	1.5	21	460	178.55	84.25	86.65	F	1	27.18	overweight	NA
13	GeneActiv_Waist	2	21	445	178.55	84.25	86.65	F	1	27.18	overweight	NA
13	GeneActiv_Waist	2.5	21	505	178.55	84.25	86.65	F	1	27.18	overweight	NA
13	GeneActiv_Waist	3	21	365	178.55	84.25	86.65	F	1	27.18	overweight	NA
13	GeneActiv_Waist	3.5	21	575	178.55	84.25	86.65	F	1	27.18	overweight	NA
13	GeneActiv_Waist	4	21	615	178.55	84.25	86.65	F	1	27.18	overweight	NA
13	GeneActiv_Waist	4.5	21	667.5	178.55	84.25	86.65	F	1	27.18	overweight	A.2
13	GeneActiv_Waist	5	21	NA	178.55	84.25	86.65	F	1	27.18	overweight	NA
13	GeneActiv_Waist	5.5	21	NA	178.55	84.25	86.65	F	1	27.18	overweight	NA
13	GeneActiv_Waist	6	21	NA	178.55	84.25	86.65	F	1	27.18	overweight	NA
13	GeneActiv_Wrist	0.5	21	160	178.55	84.25	86.65	F	1	27.18	overweight	NA
13	GeneActiv_Wrist	1	21	397.5	178.55	84.25	86.65	F	1	27.18	overweight	NA
13	GeneActiv_Wrist	1.5	21	440	178.55	84.25	86.65	F	1	27.18	overweight	NA
13	GeneActiv_Wrist	2	21	442.5	178.55	84.25	86.65	F	1	27.18	overweight	NA
13	GeneActiv_Wrist	2.5	21	477.5	178.55	84.25	86.65	F	1	27.18	overweight	NA
13	GeneActiv_Wrist	3	21	395	178.55	84.25	86.65	F	1	27.18	overweight	NA
13	GeneActiv_Wrist	3.5	21	410	178.55	84.25	86.65	F	1	27.18	overweight	NA
13	GeneActiv_Wrist	4	21	497.5	178.55	84.25	86.65	F	1	27.18	overweight	NA
13	GeneActiv_Wrist	4.5	21	535	178.55	84.25	86.65	F	1	27.18	overweight	A.2
13	GeneActiv_Wrist	5	21	NA	178.55	84.25	86.65	F	1	27.18	overweight	NA
13	GeneActiv_Wrist	5.5	21	NA	178.55	84.25	86.65	F	1	27.18	overweight	NA
13	GeneActiv_Wrist	6	21	NA	178.55	84.25	86.65	F	1	27.18	overweight	NA
13	ActiCal	0.5	21	0	178.55	84.25	86.65	F	1	27.18	overweight	NA
13	ActiCal	1	21	0	178.55	84.25	86.65	F	1	27.18	overweight	NA
13	ActiCal	1.5	21	117.5	178.55	84.25	86.65	F	1	27.18	overweight	NA
13	ActiCal	2	21	437.5	178.55	84.25	86.65	F	1	27.18	overweight	NA
13	ActiCal	2.5	21	512.5	178.55	84.25	86.65	F	1	27.18	overweight	NA
13	ActiCal	3	21	0	178.55	84.25	86.65	F	1	27.18	overweight	NA
13	ActiCal	3.5	21	582.5	178.55	84.25	86.65	F	1	27.18	overweight	NA
13	ActiCal	4	21	627.5	178.55	84.25	86.65	F	1	27.18	overweight	NA
13	ActiCal	4.5	21	680	178.55	84.25	86.65	F	1	27.18	overweight	A.2
13	ActiCal	5	21	NA	178.55	84.25	86.65	F	1	27.18	overweight	NA
13	ActiCal	5.5	21	NA	178.55	84.25	86.65	F	1	27.18	overweight	NA
13	ActiCal	6	21	NA	178.55	84.25	86.65	F	1	27.18	overweight	NA
13	ActivPAL	0.5	21	65	178.55	84.25	86.65	F	1	27.18	overweight	NA
13	ActivPAL	1	21	270	178.55	84.25	86.65	F	1	27.18	overweight	NA
13	ActivPAL	1.5	21	370	178.55	84.25	86.65	F	1	27.18	overweight	NA
13	ActivPAL	2	21	445	178.55	84.25	86.65	F	1	27.18	overweight	NA
13	ActivPAL	2.5	21	505	178.55	84.25	86.65	F	1	27.18	overweight	NA
13	ActivPAL	3	21	270	178.55	84.25	86.65	F	1	27.18	overweight	NA
13	ActivPAL	3.5	21	575	178.55	84.25	86.65	F	1	27.18	overweight	NA
13	ActivPAL	4	21	605	178.55	84.25	86.65	F	1	27.18	overweight	NA
13	ActivPAL	4.5	21	655	178.55	84.25	86.65	F	1	27.18	overweight	A.2
13	ActivPAL	5	21	NA	178.55	84.25	86.65	F	1	27.18	overweight	NA
13	ActivPAL	5.5	21	NA	178.55	84.25	86.65	F	1	27.18	overweight	NA
13	ActivPAL	6	21	NA	178.55	84.25	86.65	F	1	27.18	overweight	NA
14	SW200	0.5	29	10	185.35	86.3	102.9	M	1	29.9523	overweight	NA
14	SW200	1	29	150	185.35	86.3	102.9	M	1	29.9523	overweight	NA
14	SW200	1.5	29	305	185.35	86.3	102.9	M	1	29.9523	overweight	NA
14	SW200	2	29	335	185.35	86.3	102.9	M	1	29.9523	overweight	NA
14	SW200	2.5	29	520	185.35	86.3	102.9	M	1	29.9523	overweight	NA
14	SW200	3	29	535	185.35	86.3	102.9	M	1	29.9523	overweight	NA
14	SW200	3.5	29	570	185.35	86.3	102.9	M	1	29.9523	overweight	NA
14	SW200	4	29	610	185.35	86.3	102.9	M	1	29.9523	overweight	NA
14	SW200	4.5	29	685	185.35	86.3	102.9	M	1	29.9523	overweight	A.8
14	SW200	5	29	NA	185.35	86.3	102.9	M	1	29.9523	overweight	NA
14	SW200	5.5	29	NA	185.35	86.3	102.9	M	1	29.9523	overweight	NA
14	SW200	6	29	NA	185.35	86.3	102.9	M	1	29.9523	overweight	NA
14	NL1000	0.5	29	0	185.35	86.3	102.9	M	1	29.9523	overweight	NA
14	NL1000	1	29	5	185.35	86.3	102.9	M	1	29.9523	overweight	NA
14	NL1000	1.5	29	305	185.35	86.3	102.9	M	1	29.9523	overweight	NA
14	NL1000	2	29	420	185.35	86.3	102.9	M	1	29.9523	overweight	NA
14	NL1000	2.5	29	515	185.35	86.3	102.9	M	1	29.9523	overweight	NA
14	NL1000	3	29	535	185.35	86.3	102.9	M	1	29.9523	overweight	NA
14	NL1000	3.5	29	565	185.35	86.3	102.9	M	1	29.9523	overweight	NA
14	NL1000	4	29	600	185.35	86.3	102.9	M	1	29.9523	overweight	NA
14	NL1000	4.5	29	685	185.35	86.3	102.9	M	1	29.9523	overweight	A.8
14	NL1000	5	29	NA	185.35	86.3	102.9	M	1	29.9523	overweight	NA
14	NL1000	5.5	29	NA	185.35	86.3	102.9	M	1	29.9523	overweight	NA
14	NL1000	6	29	NA	185.35	86.3	102.9	M	1	29.9523	overweight	NA
14	One	0.5	29	0	185.35	86.3	102.9	M	1	29.9523	overweight	NA
14	One	1	29	70	185.35	86.3	102.9	M	1	29.9523	overweight	NA
14	One	1.5	29	395	185.35	86.3	102.9	M	1	29.9523	overweight	NA
14	One	2	29	440	185.35	86.3	102.9	M	1	29.9523	overweight	NA
14	One	2.5	29	515	185.35	86.3	102.9	M	1	29.9523	overweight	NA
14	One	3	29	535	185.35	86.3	102.9	M	1	29.9523	overweight	NA
14	One	3.5	29	565	185.35	86.3	102.9	M	1	29.9523	overweight	NA
14	One	4	29	595	185.35	86.3	102.9	M	1	29.9523	overweight	NA
14	One	4.5	29	685	185.35	86.3	102.9	M	1	29.9523	overweight	A.8
14	One	5	29	NA	185.35	86.3	102.9	M	1	29.9523	overweight	NA
14	One	5.5	29	NA	185.35	86.3	102.9	M	1	29.9523	overweight	NA
14	One	6	29	NA	185.35	86.3	102.9	M	1	29.9523	overweight	NA
14	VivoFit2	0.5	29	0	185.35	86.3	102.9	M	1	29.9523	overweight	NA
14	VivoFit2	1	29	245	185.35	86.3	102.9	M	1	29.9523	overweight	NA
14	VivoFit2	1.5	29	400	185.35	86.3	102.9	M	1	29.9523	overweight	NA
14	VivoFit2	2	29	445	185.35	86.3	102.9	M	1	29.9523	overweight	NA
14	VivoFit2	2.5	29	515	185.35	86.3	102.9	M	1	29.9523	overweight	NA
14	VivoFit2	3	29	535	185.35	86.3	102.9	M	1	29.9523	overweight	NA
14	VivoFit2	3.5	29	560	185.35	86.3	102.9	M	1	29.9523	overweight	NA
14	VivoFit2	4	29	590	185.35	86.3	102.9	M	1	29.9523	overweight	NA
14	VivoFit2	4.5	29	660	185.35	86.3	102.9	M	1	29.9523	overweight	A.8
14	VivoFit2	5	29	NA	185.35	86.3	102.9	M	1	29.9523	overweight	NA
14	VivoFit2	5.5	29	NA	185.35	86.3	102.9	M	1	29.9523	overweight	NA
14	VivoFit2	6	29	NA	185.35	86.3	102.9	M	1	29.9523	overweight	NA
14	Hand_Count	0.5	29	170	185.35	86.3	102.9	M	1	29.9523	overweight	NA
14	Hand_Count	1	29	310	185.35	86.3	102.9	M	1	29.9523	overweight	NA
14	Hand_Count	1.5	29	400	185.35	86.3	102.9	M	1	29.9523	overweight	NA
14	Hand_Count	2	29	445	185.35	86.3	102.9	M	1	29.9523	overweight	NA
14	Hand_Count	2.5	29	515	185.35	86.3	102.9	M	1	29.9523	overweight	NA
14	Hand_Count	3	29	535	185.35	86.3	102.9	M	1	29.9523	overweight	NA
14	Hand_Count	3.5	29	565	185.35	86.3	102.9	M	1	29.9523	overweight	NA
14	Hand_Count	4	29	600	185.35	86.3	102.9	M	1	29.9523	overweight	NA
14	Hand_Count	4.5	29	680	185.35	86.3	102.9	M	1	29.9523	overweight	A.8
14	Hand_Count	5	29	NA	185.35	86.3	102.9	M	1	29.9523	overweight	NA
14	Hand_Count	5.5	29	NA	185.35	86.3	102.9	M	1	29.9523	overweight	NA
14	Hand_Count	6	29	NA	185.35	86.3	102.9	M	1	29.9523	overweight	NA
14	StepWatch	0.5	29	165	185.35	86.3	102.9	M	1	29.9523	overweight	NA
14	StepWatch	1	29	370	185.35	86.3	102.9	M	1	29.9523	overweight	NA
14	StepWatch	1.5	29	395	185.35	86.3	102.9	M	1	29.9523	overweight	NA
14	StepWatch	2	29	440	185.35	86.3	102.9	M	1	29.9523	overweight	NA
14	StepWatch	2.5	29	515	185.35	86.3	102.9	M	1	29.9523	overweight	NA
14	StepWatch	3	29	535	185.35	86.3	102.9	M	1	29.9523	overweight	NA
14	StepWatch	3.5	29	565	185.35	86.3	102.9	M	1	29.9523	overweight	NA
14	StepWatch	4	29	600	185.35	86.3	102.9	M	1	29.9523	overweight	NA
14	StepWatch	4.5	29	675	185.35	86.3	102.9	M	1	29.9523	overweight	A.8
14	StepWatch	5	29	NA	185.35	86.3	102.9	M	1	29.9523	overweight	NA
14	StepWatch	5.5	29	NA	185.35	86.3	102.9	M	1	29.9523	overweight	NA
14	StepWatch	6	29	NA	185.35	86.3	102.9	M	1	29.9523	overweight	NA
14	ActiGraph_Waist	0.5	29	0	185.35	86.3	102.9	M	1	29.9523	overweight	NA
14	ActiGraph_Waist	1	29	32.5	185.35	86.3	102.9	M	1	29.9523	overweight	NA
14	ActiGraph_Waist	1.5	29	222.5	185.35	86.3	102.9	M	1	29.9523	overweight	NA
14	ActiGraph_Waist	2	29	427.5	185.35	86.3	102.9	M	1	29.9523	overweight	NA
14	ActiGraph_Waist	2.5	29	512.5	185.35	86.3	102.9	M	1	29.9523	overweight	NA
14	ActiGraph_Waist	3	29	530	185.35	86.3	102.9	M	1	29.9523	overweight	NA
14	ActiGraph_Waist	3.5	29	562.5	185.35	86.3	102.9	M	1	29.9523	overweight	NA
14	ActiGraph_Waist	4	29	595	185.35	86.3	102.9	M	1	29.9523	overweight	NA
14	ActiGraph_Waist	4.5	29	682.5	185.35	86.3	102.9	M	1	29.9523	overweight	A.8
14	ActiGraph_Waist	5	29	NA	185.35	86.3	102.9	M	1	29.9523	overweight	NA
14	ActiGraph_Waist	5.5	29	NA	185.35	86.3	102.9	M	1	29.9523	overweight	NA
14	ActiGraph_Waist	6	29	NA	185.35	86.3	102.9	M	1	29.9523	overweight	NA
14	ActiGraph_Wrist	0.5	29	32.5	185.35	86.3	102.9	M	1	29.9523	overweight	NA
14	ActiGraph_Wrist	1	29	165	185.35	86.3	102.9	M	1	29.9523	overweight	NA
14	ActiGraph_Wrist	1.5	29	127.5	185.35	86.3	102.9	M	1	29.9523	overweight	NA
14	ActiGraph_Wrist	2	29	102.5	185.35	86.3	102.9	M	1	29.9523	overweight	NA
14	ActiGraph_Wrist	2.5	29	252.5	185.35	86.3	102.9	M	1	29.9523	overweight	NA
14	ActiGraph_Wrist	3	29	267.5	185.35	86.3	102.9	M	1	29.9523	overweight	NA
14	ActiGraph_Wrist	3.5	29	287.5	185.35	86.3	102.9	M	1	29.9523	overweight	NA
14	ActiGraph_Wrist	4	29	310	185.35	86.3	102.9	M	1	29.9523	overweight	NA
14	ActiGraph_Wrist	4.5	29	345	185.35	86.3	102.9	M	1	29.9523	overweight	A.8
14	ActiGraph_Wrist	5	29	NA	185.35	86.3	102.9	M	1	29.9523	overweight	NA
14	ActiGraph_Wrist	5.5	29	NA	185.35	86.3	102.9	M	1	29.9523	overweight	NA
14	ActiGraph_Wrist	6	29	NA	185.35	86.3	102.9	M	1	29.9523	overweight	NA
14	GeneActiv_Waist	0.5	29	205	185.35	86.3	102.9	M	1	29.9523	overweight	NA
14	GeneActiv_Waist	1	29	407.5	185.35	86.3	102.9	M	1	29.9523	overweight	NA
14	GeneActiv_Waist	1.5	29	450	185.35	86.3	102.9	M	1	29.9523	overweight	NA
14	GeneActiv_Waist	2	29	435	185.35	86.3	102.9	M	1	29.9523	overweight	NA
14	GeneActiv_Waist	2.5	29	517.5	185.35	86.3	102.9	M	1	29.9523	overweight	NA
14	GeneActiv_Waist	3	29	532.5	185.35	86.3	102.9	M	1	29.9523	overweight	NA
14	GeneActiv_Waist	3.5	29	565	185.35	86.3	102.9	M	1	29.9523	overweight	NA
14	GeneActiv_Waist	4	29	600	185.35	86.3	102.9	M	1	29.9523	overweight	NA
14	GeneActiv_Waist	4.5	29	695	185.35	86.3	102.9	M	1	29.9523	overweight	A.8
14	GeneActiv_Waist	5	29	NA	185.35	86.3	102.9	M	1	29.9523	overweight	NA
14	GeneActiv_Waist	5.5	29	NA	185.35	86.3	102.9	M	1	29.9523	overweight	NA
14	GeneActiv_Waist	6	29	NA	185.35	86.3	102.9	M	1	29.9523	overweight	NA
14	GeneActiv_Wrist	0.5	29	170	185.35	86.3	102.9	M	1	29.9523	overweight	NA
14	GeneActiv_Wrist	1	29	365	185.35	86.3	102.9	M	1	29.9523	overweight	NA
14	GeneActiv_Wrist	1.5	29	392.5	185.35	86.3	102.9	M	1	29.9523	overweight	NA
14	GeneActiv_Wrist	2	29	435	185.35	86.3	102.9	M	1	29.9523	overweight	NA
14	GeneActiv_Wrist	2.5	29	467.5	185.35	86.3	102.9	M	1	29.9523	overweight	NA
14	GeneActiv_Wrist	3	29	495	185.35	86.3	102.9	M	1	29.9523	overweight	NA
14	GeneActiv_Wrist	3.5	29	410	185.35	86.3	102.9	M	1	29.9523	overweight	NA
14	GeneActiv_Wrist	4	29	330	185.35	86.3	102.9	M	1	29.9523	overweight	NA
14	GeneActiv_Wrist	4.5	29	372.5	185.35	86.3	102.9	M	1	29.9523	overweight	A.8
14	GeneActiv_Wrist	5	29	NA	185.35	86.3	102.9	M	1	29.9523	overweight	NA
14	GeneActiv_Wrist	5.5	29	NA	185.35	86.3	102.9	M	1	29.9523	overweight	NA
14	GeneActiv_Wrist	6	29	NA	185.35	86.3	102.9	M	1	29.9523	overweight	NA
14	ActiCal	0.5	29	0	185.35	86.3	102.9	M	1	29.9523	overweight	NA
14	ActiCal	1	29	7.5	185.35	86.3	102.9	M	1	29.9523	overweight	NA
14	ActiCal	1.5	29	207.5	185.35	86.3	102.9	M	1	29.9523	overweight	NA
14	ActiCal	2	29	370	185.35	86.3	102.9	M	1	29.9523	overweight	NA
14	ActiCal	2.5	29	525	185.35	86.3	102.9	M	1	29.9523	overweight	NA
14	ActiCal	3	29	542.5	185.35	86.3	102.9	M	1	29.9523	overweight	NA
14	ActiCal	3.5	29	575	185.35	86.3	102.9	M	1	29.9523	overweight	NA
14	ActiCal	4	29	610	185.35	86.3	102.9	M	1	29.9523	overweight	NA
14	ActiCal	4.5	29	707.5	185.35	86.3	102.9	M	1	29.9523	overweight	A.8
14	ActiCal	5	29	NA	185.35	86.3	102.9	M	1	29.9523	overweight	NA
14	ActiCal	5.5	29	NA	185.35	86.3	102.9	M	1	29.9523	overweight	NA
14	ActiCal	6	29	NA	185.35	86.3	102.9	M	1	29.9523	overweight	NA
14	ActivPAL	0.5	29	45	185.35	86.3	102.9	M	1	29.9523	overweight	NA
14	ActivPAL	1	29	245	185.35	86.3	102.9	M	1	29.9523	overweight	NA
14	ActivPAL	1.5	29	390	185.35	86.3	102.9	M	1	29.9523	overweight	NA
14	ActivPAL	2	29	435	185.35	86.3	102.9	M	1	29.9523	overweight	NA
14	ActivPAL	2.5	29	520	185.35	86.3	102.9	M	1	29.9523	overweight	NA
14	ActivPAL	3	29	535	185.35	86.3	102.9	M	1	29.9523	overweight	NA
14	ActivPAL	3.5	29	565	185.35	86.3	102.9	M	1	29.9523	overweight	NA
14	ActivPAL	4	29	600	185.35	86.3	102.9	M	1	29.9523	overweight	NA
14	ActivPAL	4.5	29	685	185.35	86.3	102.9	M	1	29.9523	overweight	A.8
14	ActivPAL	5	29	NA	185.35	86.3	102.9	M	1	29.9523	overweight	NA
14	ActivPAL	5.5	29	NA	185.35	86.3	102.9	M	1	29.9523	overweight	NA
14	ActivPAL	6	29	NA	185.35	86.3	102.9	M	1	29.9523	overweight	NA
15	SW200	0.5	21	0	160	74.5	54.2	F	7	21.1719	normal	NA
15	SW200	1	21	15	160	74.5	54.2	F	7	21.1719	normal	NA
15	SW200	1.5	21	70	160	74.5	54.2	F	7	21.1719	normal	NA
15	SW200	2	21	410	160	74.5	54.2	F	7	21.1719	normal	NA
15	SW200	2.5	21	515	160	74.5	54.2	F	7	21.1719	normal	NA
15	SW200	3	21	580	160	74.5	54.2	F	7	21.1719	normal	NA
15	SW200	3.5	21	625	160	74.5	54.2	F	7	21.1719	normal	A.2
15	SW200	4	21	NA	160	74.5	54.2	F	7	21.1719	normal	NA
15	SW200	4.5	21	NA	160	74.5	54.2	F	7	21.1719	normal	NA
15	SW200	5	21	NA	160	74.5	54.2	F	7	21.1719	normal	NA
15	SW200	5.5	21	NA	160	74.5	54.2	F	7	21.1719	normal	NA
15	SW200	6	21	NA	160	74.5	54.2	F	7	21.1719	normal	NA
15	NL1000	0.5	21	0	160	74.5	54.2	F	7	21.1719	normal	NA
15	NL1000	1	21	35	160	74.5	54.2	F	7	21.1719	normal	NA
15	NL1000	1.5	21	255	160	74.5	54.2	F	7	21.1719	normal	NA
15	NL1000	2	21	480	160	74.5	54.2	F	7	21.1719	normal	NA
15	NL1000	2.5	21	535	160	74.5	54.2	F	7	21.1719	normal	NA
15	NL1000	3	21	585	160	74.5	54.2	F	7	21.1719	normal	NA
15	NL1000	3.5	21	625	160	74.5	54.2	F	7	21.1719	normal	A.2
[truncated: 43,901 more rows]

## Sheet: Sheet1
Variable	Label	Description
ID	Participant ID	Participant ID
Monitor	Monitor classification	Different monitors/instruments to measure step counts: ActiCal = Actical (right waist); ActiGraph_Waist = ActiGraph GT9X (right waist); ActiGraph_Wrist = ActiGraph GT9X (non-dominant wrist); ActivPAL = activPAL (right thigh); AppleWatch = Apple Watch Series 1 (dominand wrist); GearFit = Samsung Gear Fit2 (dominant wrist); GeneActiv_Waist = GENEActiv (right waist); GeneActiv_Wrist = GENEActiv (non…
TreadmillSpeed_MPH	Treadmill Speed (mph)	Treadmill Speed in mph
Age_years	Age (years)	Age
Steps	Number of steps	Number of steps averaged over the treadmill bout
Height	Height (cm)	Average of two height measurements, a third measurement was taken if the first two were > 0.3 cm apart
Leg_Length	Leg length (cm)	Standing height minus (sitting height minus stool height)
Weight	Weight (kg)	Average of two weight measurements, a third measurement was taken if the first two were > 0.5 kg apart
Sex	Sex	Sex; M: Male, F: Female
RaceEth	Race/Ethnicity	Race/Ethnicity: For cohort 1 (21-40 years) and 2 (41-60 years): 1 = White; 2 = African-American; 3 = Hispanic; 4 = Asian; 5 = American Indian; 6 = Other; 7 = Unknown or not reported. For cohort 3 (61-85 years): 1 = American Indian; 2 = Asian; 3 = Native Hawaiian; 4 = African American; 5 = White; 6 = More than one race; 7 = Unknown or not reported
BMI	BMI (kg/m2)	Body Mass Index
BMI.category	BMI classification	Normal = 18.5-24.9 kg/m2, Overweight = 25.0-29.9 kg/m2, Obese ≥ 30 kg/m2
TerminateNote	Termination Code	Termination criteria for treadmill protocol. A.1 = Subject naturally chose to jog/run rather than walk, A.2 = Subject exceeded 75% of age predicted heart rate maximum, A.3 = Subject voluntarily decided to stop, A.4 = Subject became unsteady, A.5 = Subject reached for hand rails during walking stage, A.6 = Researcher volition, A.7 = Completion of final stage (6.0 mph), A.8 = RPE greater than 13, A…
