# Supplementary material for: A catalog of validity indices for step counting wearable technologies during treadmill walking: the CADENCE-adults study
Source: Int J Behav Nutr Phys Act. 2022 Sep 8;19:117. doi: 10.1186/s12966-022-01350-9 (PMC9461139; doi:10.1186/s12966-022-01350-9)
Supplement: Supplementary file 5 — Additional file 5. Catalog of validity indices for step counting wearable technologies at different speeds, wear locations, and age groups. [file 12966_2022_1350_MOESM5_ESM.xlsx]

## Sheet: Description
A CATALOG OF VALIDITY INDICES FOR STEP COUNTING WEARABLE TECHNOLOGIES BY SPEED, WEAR LOCATION AND AGE: The CADENCE-Adults study
Please, to cite the present catalog use the following reference: Mora-Gonzalez J, Gould ZC, Moore CC, Aguiar EJ, Ducharme SW, Schuna JM Jr, Barreira TV, Staudenmayer J, McAvoy C, Boikova M, Miller T, Tudor-Locke C. A catalog of validity indices for step counting wearable technologies during treadmill walking: the CADENCE-Adults study. International Journal of Behavioral Nutrition and Physical Act…
The present catalog includes validity indices of accuracy (Mean Absolute Percentage Error [MAPE]), precision (Standard Deviation [SD], Coefficients of Variation [CoV]), and bias (Mean percentage error [MPE]) for 21 wearable technologies by Speed (low, normal, fast), Wear location (ankle, waist, wrist, thigh), and Age Group (young adults, 21-40 years of age; middle-age adults, 41-60 years of age; …
Wearable technologies location:

## Sheet: Catalog
INSTRUCTIONS TO USE THE CATALOG:
See instructions below to use this catalog. Any order and combination of the drop-down menus be used.
Use the yellow drop-down menu to filter by Wear Location (i.e., Ankle, Thigh, Waist, and/or Wrist). Note that you can check on "Select Multiple Items" to display more than one location.
Use the pink drop-down menu to filter by Wearable technology (Actical, ActiGraph GT3X+ [Waist], ActiGraph GT3X+ [Wrist], activPAL, Apple Watch Series 1, Digiwalker SW-200, Fitbit [Ionic, One and/or Zip], Garmin [vivoactive 3, vivoactive HR, vivofit2 and/or vivofit3], GENEActiv [Waist], GENEActiv [Wrist], NL-1000, Piezo Rx, Polar M600, Samsung GearFit 2, Samsung Gear Fit2 Pro, StepWatch).
Use the blue drop-down menu to filter by Age Group and/or Speed. When clicking, a pop-up window will show up. At the top, see "Select field:" and click on "Age Group" to filter by Young Adults (21-40 years old), Middle-Age Adults (41-60 years old), Older Adults (61-85 years old) and/or All available ages, and/or click on "Speed" to filter by 0.8 km/h (0.5 mph), 1.6 (1.0), 2.4 (1.5), 3.2 (2.0), 4.…
Select Wear Location	(All)
	Select Wearable technology
	Actical						ActiGraph GT9X (Waist)						ActiGraph GT9X (Wrist)						activPAL						Apple Watch Series 1						Digiwalker SW-200						Fitbit Ionic						Fitbit One						Fitbit Zip
Select age group and/or speed, km/h (mph)	MAPE	SD of MAPE	CoV of MAPE	MPE	SD of MPE	CoV of MPE	MAPE	SD of MAPE	CoV of MAPE	MPE	SD of MPE	CoV of MPE	MAPE	SD of MAPE	CoV of MAPE	MPE	SD of MPE	CoV of MPE	MAPE	SD of MAPE	CoV of MAPE	MPE	SD of MPE	CoV of MPE	MAPE	SD of MAPE	CoV of MAPE	MPE	SD of MPE	CoV of MPE	MAPE	SD of MAPE	CoV of MAPE	MPE	SD of MPE	CoV of MPE	MAPE	SD of MAPE	CoV of MAPE	MPE	SD of MPE	CoV of MPE	MAPE	SD of MAPE	CoV of MAPE	MPE	SD of MPE	CoV of MPE	MAPE
All available ages (See Note 1)
0.8 (0.5)	0.993205	0.0459783	0.0462929	-0.993205	0.0459783	-0.0462929	0.975698	0.0825816	0.0846385	-0.975698	0.0825816	-0.0846385	0.823867	0.16526	0.200591	-0.823867	0.16526	-0.200591	0.378983	0.29773	0.785604	-0.376844	0.300444	-0.797264	0.73994	0.334839	0.452522	-0.73994	0.334839	-0.452522	0.931295	0.137473	0.147615	-0.931295	0.137473	-0.147615	0.896845	0.245316	0.273532	-0.895621	0.24979	-0.278902	0.986239	0.0644148	0.0653136	-0.986239	0.0644148	-0.0653136	0.98752
1.6 (1.0)	0.945695	0.119388	0.126244	-0.945695	0.119388	-0.126244	0.817484	0.203924	0.249453	-0.817328	0.204551	-0.250268	0.719876	0.184464	0.256244	-0.719876	0.184464	-0.256244	0.0582304	0.0955329	1.6406	-0.0412141	0.104047	-2.52455	0.296406	0.277349	0.935705	-0.242632	0.32571	-1.3424	0.735403	0.27743	0.377249	-0.735364	0.277534	-0.377411	0.556902	0.368611	0.661896	-0.551733	0.37639	-0.682196	0.410825	0.345946	0.842076	-0.401286	0.357035	-0.889728	0.910675
2.4 (1.5)	0.592735	0.288712	0.487083	-0.591157	0.291943	-0.49385	0.521742	0.250124	0.479402	-0.521388	0.250865	-0.481149	0.724244	0.183341	0.253148	-0.724244	0.183341	-0.253148	0.0134639	0.0125849	0.934715	-0.00131688	0.0184034	-13.975	0.0789598	0.105631	1.33779	-0.0361458	0.126952	-3.51223	0.451313	0.309012	0.684696	-0.442836	0.32109	-0.725077	0.126824	0.168957	1.33221	-0.110089	0.180438	-1.63902	0.0243825	0.0435642	1.7867	-0.017922	0.0466141	-2.60094	0.155679
3.2 (2.0)	0.144393	0.209636	1.45184	-0.13221	0.217558	-1.64555	0.13865	0.180692	1.30323	-0.12994	0.18708	-1.43974	0.651278	0.191374	0.293844	-0.651278	0.191374	-0.293844	0.00959875	0.00992695	1.03419	-0.000763828	0.0138021	-18.0696	0.0444366	0.0789336	1.77632	-0.0238587	0.0874357	-3.66474	0.278008	0.274805	0.988481	-0.272243	0.280542	-1.03048	0.0457349	0.0551085	1.20495	-0.0315377	0.0644027	-2.04209	0.0081565	0.00824389	1.01071	-0.0068052	0.00939725	-1.38089	0.0267369
4.0 (2.5)	0.0367841	0.130174	3.53887	-0.0020413	0.135279	-66.2707	0.0408122	0.0786933	1.92818	-0.0156713	0.0872863	-5.56982	0.556066	0.153487	0.276024	-0.555775	0.154543	-0.278068	0.00766608	0.00751286	0.980014	0.00200866	0.0105556	5.25506	0.0439851	0.100311	2.28057	-0.0107067	0.109063	-10.1864	0.157711	0.219979	1.39482	-0.152874	0.223383	-1.46123	0.0296315	0.0439518	1.48328	-0.0254641	0.0465238	-1.82704	0.00630359	0.0087466	1.38756	-0.00471197	0.00970299	-2.05922	0.0194486
4.8 (3.0)	0.0433992	0.148673	3.4257	-0.00604749	0.154787	-25.5952	0.034878	0.0927997	2.6607	-0.00364245	0.0990984	-27.2065	0.512588	0.130106	0.253822	-0.512397	0.130859	-0.255387	0.0101846	0.0343665	3.37434	0.00079388	0.0358417	45.1475	0.0312193	0.0416184	1.3331	-0.00833632	0.0514174	-6.16788	0.0770812	0.151868	1.97023	-0.0734652	0.153658	-2.09157	0.0416087	0.0581861	1.39841	-0.0360479	0.0618393	-1.71548	0.00523286	0.00778749	1.48819	-0.00299888	0.00889681	-2.96672	0.0114725
5.6 (3.5)	0.0413042	0.14122	3.41902	-0.00118629	0.147162	-124.053	0.0302898	0.0628468	2.07485	0.00193922	0.0697727	35.9799	0.487362	0.106708	0.218949	-0.486959	0.108543	-0.2229	0.0079092	0.00772739	0.977013	0.00367005	0.0104432	2.84553	0.0368283	0.0774662	2.10344	-0.0264446	0.0816314	-3.08688	0.0450676	0.0962984	2.13676	-0.0352802	0.100319	-2.84349	0.0532553	0.0678445	1.27395	-0.0488978	0.0711159	-1.45438	0.00456898	0.00415716	0.909866	-0.00254001	0.00563964	-2.22032	0.00668625
6.4 (4.0)	0.0456803	0.150653	3.29798	-0.00231975	0.157462	-67.879	0.0471762	0.116941	2.47882	-0.01668	0.125053	-7.49719	0.491193	0.0877853	0.178719	-0.491193	0.0877853	-0.178719	0.00865608	0.0104019	1.20169	0.00349401	0.0130931	3.74731	0.0347222	0.0788572	2.27109	-0.0244246	0.0826913	-3.38557	0.0166166	0.0454478	2.73507	-0.0105115	0.0472486	-4.49493	0.0314943	0.0414131	1.31494	-0.0272662	0.0444861	-1.63155	0.00360258	0.00748603	2.07796	-0.00211899	0.00803785	-3.79324	0.00379125
7.2 (4.5)	0.0287956	0.0152554	0.529784	0.0245642	0.0215513	0.877348	0.0740459	0.136894	1.84877	-0.0483407	0.148212	-3.06598	0.484869	0.0828627	0.170897	-0.483587	0.0902202	-0.186565	0.0121005	0.0129168	1.06745	0.00016472	0.0178071	108.105	0.0246574	0.033831	1.37204	0.00055125	0.0423748	76.8704	0.00822233	0.0178392	2.16961	-0.00160584	0.0196197	-12.2177	0.0806794	0.102224	1.26704	-0.0744682	0.109065	-1.46458	0.00638977	0.0133816	2.09423	-0.00394058	0.0143203	-3.63407	0.00534601
8.0 (5.0)	0.0174266	0.00683026	0.391945	0.0174266	0.00683026	0.391945	0.168885	0.164744	0.975477	-0.162959	0.172043	-1.05574	0.490005	0.00651641	0.0132987	-0.490005	0.00651641	-0.0132987	0.013987	0.0157187	1.12381	-0.013987	0.0157187	-1.12381	0.158831	NA (See Note 2)	NA (See Note 2)	-0.158831	NA (See Note 2)	NA (See Note 2)	0.00355781	0.00795552	2.23607	0.00355781	0.00795552	2.23607	NA (See Note 2)	NA (See Note 2)	NA (See Note 2)	NA (See Note 2)	NA (See Note 2)	NA (See Note 2)	0.00173561	0.00321802	1.85411	-0.00173561	0.00321802	-1.85411	NA (See Note 2)
Middle-Age Adults (41-60 yr)
0.8 (0.5)	0.985557	0.0774011	0.0785354	-0.985557	0.0774011	-0.0785354	0.983742	0.0431233	0.0438359	-0.983742	0.0431233	-0.0438359	0.865742	0.145714	0.168311	-0.865742	0.145714	-0.168311	0.410286	0.31345	0.76398	-0.409374	0.314656	-0.768629	0.868808	0.278473	0.320523	-0.868808	0.278473	-0.320523	0.911673	0.166684	0.182833	-0.911673	0.166684	-0.182833	NA (See Note 2)	NA (See Note 2)	NA (See Note 2)	NA (See Note 2)	NA (See Note 2)	NA (See Note 2)	0.979419	0.0835585	0.0853144	-0.979419	0.0835585	-0.0853144	NA (See Note 2)
1.6 (1.0)	0.934451	0.142057	0.152022	-0.934451	0.142057	-0.152022	0.777755	0.227631	0.292677	-0.777755	0.227631	-0.292677	0.748965	0.198299	0.264764	-0.748965	0.198299	-0.264764	0.0686783	0.137542	2.0027	-0.0455046	0.146965	-3.22968	0.34797	0.311467	0.895099	-0.244734	0.398781	-1.62945	0.658836	0.316656	0.480629	-0.658713	0.316915	-0.481112	NA (See Note 2)	NA (See Note 2)	NA (See Note 2)	NA (See Note 2)	NA (See Note 2)	NA (See Note 2)	0.418831	0.377177	0.900547	-0.409078	0.387868	-0.948152	NA (See Note 2)
2.4 (1.5)	0.586026	0.284015	0.484645	-0.58478	0.286605	-0.490108	0.441268	0.255565	0.579161	-0.440602	0.256726	-0.582671	0.756923	0.193387	0.25549	-0.756923	0.193387	-0.25549	0.0128351	0.014049	1.09458	-0.00145111	0.0190302	-13.1142	0.0636323	0.0951898	1.49593	-0.00773099	0.114474	-14.8072	0.360365	0.279263	0.774945	-0.350415	0.291806	-0.832742	NA (See Note 2)	NA (See Note 2)	NA (See Note 2)	NA (See Note 2)	NA (See Note 2)	NA (See Note 2)	0.0250346	0.036904	1.47412	-0.0240567	0.037557	-1.56119	NA (See Note 2)
3.2 (2.0)	0.119053	0.167428	1.40633	-0.108079	0.174808	-1.61741	0.0954718	0.157049	1.64498	-0.0820778	0.164542	-2.0047	0.680627	0.19367	0.284546	-0.680627	0.19367	-0.284546	0.00927585	0.00696651	0.751037	6.86897e-05	0.0116497	169.599	0.0316516	0.035397	1.11833	-0.015448	0.0450176	-2.91414	0.164091	0.189284	1.15353	-0.1618	0.191272	-1.18215	NA (See Note 2)	NA (See Note 2)	NA (See Note 2)	NA (See Note 2)	NA (See Note 2)	NA (See Note 2)	0.00818436	0.00672171	0.821287	-0.00808284	0.00684502	-0.846858	NA (See Note 2)
4.0 (2.5)	0.0182322	0.00813207	0.446027	0.0165518	0.0111965	0.676456	0.0371982	0.0821419	2.20822	-0.00748105	0.0899584	-12.0248	0.564191	0.15208	0.269553	-0.564191	0.15208	-0.269553	0.00695659	0.00503058	0.723139	0.00204087	0.00837409	4.10319	0.0245135	0.0319398	1.30295	-0.0176079	0.0362631	-2.05948	0.0630515	0.10209	1.61915	-0.0548761	0.106766	-1.94558	NA (See Note 2)	NA (See Note 2)	NA (See Note 2)	NA (See Note 2)	NA (See Note 2)	NA (See Note 2)	0.00619907	0.00331013	0.533972	-0.00570187	0.00411714	-0.722069	NA (See Note 2)
4.8 (3.0)	0.0201065	0.0079402	0.394907	0.0198777	0.00850403	0.427818	0.0251979	0.0371939	1.47607	0.0116122	0.0434748	3.7439	0.518223	0.128982	0.248893	-0.518223	0.128982	-0.248893	0.0074403	0.00651645	0.875831	0.0038559	0.00913751	2.36975	0.0289653	0.0434487	1.50003	-0.0122368	0.0508574	-4.15611	0.020692	0.0417824	2.01925	-0.0172205	0.0433485	-2.51727	NA (See Note 2)	NA (See Note 2)	NA (See Note 2)	NA (See Note 2)	NA (See Note 2)	NA (See Note 2)	0.00483983	0.00292528	0.604418	-0.00437762	0.0035879	-0.819602	NA (See Note 2)
5.6 (3.5)	0.0201641	0.0071427	0.354228	0.0201641	0.0071427	0.354228	0.0238837	0.0326608	1.36749	0.0125621	0.0385378	3.06778	0.483466	0.108844	0.225132	-0.483466	0.108844	-0.225132	0.00677257	0.00582195	0.859637	0.00286599	0.00849039	2.96246	0.0175065	0.0246117	1.40586	-0.00597891	0.0296723	-4.96283	0.0126766	0.0389078	3.06925	-0.00212304	0.0408923	-19.2612	NA (See Note 2)	NA (See Note 2)	NA (See Note 2)	NA (See Note 2)	NA (See Note 2)	NA (See Note 2)	0.00492709	0.00332254	0.674341	-0.00363325	0.00471899	-1.29884	NA (See Note 2)
6.4 (4.0)	0.0463621	0.144428	3.11521	0.00288387	0.151816	52.6431	0.0622941	0.152719	2.45158	-0.0240633	0.163395	-6.79024	0.491152	0.0936287	0.190631	-0.491152	0.0936287	-0.190631	0.0116092	0.0141204	1.21632	0.0029351	0.0181204	6.17369	0.0228814	0.0342654	1.49752	-0.022265	0.0346786	-1.55754	0.00975119	0.0204728	2.09952	0.000304596	0.0227209	74.5937	NA (See Note 2)	NA (See Note 2)	NA (See Note 2)	NA (See Note 2)	NA (See Note 2)	NA (See Note 2)	0.00328077	0.0030282	0.923014	-0.00177423	0.00411762	-2.3208	NA (See Note 2)
7.2 (4.5)	0.027733	0.0159698	0.57584	0.0273737	0.0166377	0.607801	0.0387605	0.0585182	1.50974	-0.00729903	0.0707476	-9.69274	0.50524	0.043305	0.0857116	-0.50524	0.043305	-0.0857116	0.0136477	0.0109231	0.80036	-0.00185154	0.017854	-9.6428	0.0255687	0.0377047	1.47464	0.00594214	0.0457855	7.70523	0.00429619	0.00599988	1.39656	0.00355076	0.00650997	1.8334	NA (See Note 2)	NA (See Note 2)	NA (See Note 2)	NA (See Note 2)	NA (See Note 2)	NA (See Note 2)	0.0114341	0.0198448	1.73558	-0.00866485	0.0213198	-2.46049	NA (See Note 2)
8.0 (5.0)	0.0101652	NA (See Note 2)	NA (See Note 2)	0.0101652	NA (See Note 2)	NA (See Note 2)	0.0756036	NA (See Note 2)	NA (See Note 2)	-0.0756036	NA (See Note 2)	NA (See Note 2)	0.494917	NA (See Note 2)	NA (See Note 2)	-0.494917	NA (See Note 2)	NA (See Note 2)	0.00889454	NA (See Note 2)	NA (See Note 2)	-0.00889454	NA (See Note 2)	NA (See Note 2)	0.158831	NA (See Note 2)	NA (See Note 2)	-0.158831	NA (See Note 2)	NA (See Note 2)	0.0177891	NA (See Note 2)	NA (See Note 2)	0.0177891	NA (See Note 2)	NA (See Note 2)	NA (See Note 2)	NA (See Note 2)	NA (See Note 2)	NA (See Note 2)	NA (See Note 2)	NA (See Note 2)	0.00127065	NA (See Note 2)	NA (See Note 2)	-0.00127065	NA (See Note 2)	NA (See Note 2)	NA (See Note 2)
Older Adults (61-85 yr)
0.8 (0.5)	0.998796	0.00652895	0.00653682	-0.998796	0.00652895	-0.00653682	0.962966	0.122814	0.127537	-0.962966	0.122814	-0.127537	0.825262	0.166784	0.202098	-0.825262	0.166784	-0.202098	0.37551	0.294872	0.785258	-0.372945	0.298143	-0.79943	0.640002	0.341907	0.534228	-0.640002	0.341907	-0.534228	0.94997	0.107402	0.113059	-0.94997	0.107402	-0.113059	0.896845	0.245316	0.273532	-0.895621	0.24979	-0.278902	NA (See Note 2)	NA (See Note 2)	NA (See Note 2)	NA (See Note 2)	NA (See Note 2)	NA (See Note 2)	0.98752
1.6 (1.0)	0.975615	0.0626321	0.0641976	-0.975615	0.0626321	-0.0641976	0.860541	0.181394	0.21079	-0.860103	0.18348	-0.213323	0.737822	0.184891	0.25059	-0.737822	0.184891	-0.25059	0.0566869	0.0637713	1.12498	-0.0417107	0.0745503	-1.78732	0.252954	0.238175	0.941575	-0.24086	0.250535	-1.04017	0.840433	0.210675	0.250675	-0.840433	0.210675	-0.250675	0.556902	0.368611	0.661896	-0.551733	0.37639	-0.682196	NA (See Note 2)	NA (See Note 2)	NA (See Note 2)	NA (See Note 2)	NA (See Note 2)	NA (See Note 2)	0.910675
2.4 (1.5)	0.713701	0.25342	0.355078	-0.713182	0.254896	-0.357407	0.616176	0.216026	0.350592	-0.615934	0.216723	-0.351861	0.691132	0.201874	0.292091	-0.691132	0.201874	-0.292091	0.015529	0.0109981	0.708228	0.000537827	0.0190985	35.5106	0.0923268	0.112813	1.22188	-0.0609262	0.132648	-2.1772	0.622631	0.30023	0.482196	-0.622374	0.300768	-0.483259	0.126824	0.168957	1.33221	-0.110089	0.180438	-1.63902	NA (See Note 2)	NA (See Note 2)	NA (See Note 2)	NA (See Note 2)	NA (See Note 2)	NA (See Note 2)	0.155679
3.2 (2.0)	0.234368	0.260901	1.11321	-0.224868	0.269238	-1.19732	0.228011	0.196286	0.860864	-0.225159	0.199592	-0.886452	0.616738	0.203064	0.329254	-0.616738	0.203064	-0.329254	0.0110287	0.0123308	1.11807	-0.000316043	0.0165879	-52.4862	0.0561167	0.102767	1.83131	-0.0315425	0.112881	-3.5787	0.482692	0.303849	0.629489	-0.482692	0.303849	-0.629489	0.0457349	0.0551085	1.20495	-0.0315377	0.0644027	-2.04209	NA (See Note 2)	NA (See Note 2)	NA (See Note 2)	NA (See Note 2)	NA (See Note 2)	NA (See Note 2)	0.0267369
4.0 (2.5)	0.0629313	0.196114	3.11632	-0.0272651	0.20426	-7.49165	0.0515959	0.0692428	1.34202	-0.0274453	0.0820342	-2.98901	0.544193	0.170283	0.31291	-0.543292	0.173176	-0.318754	0.0105449	0.00876656	0.831354	0.00364383	0.0132707	3.64197	0.063197	0.135518	2.14437	-0.00389745	0.149658	-38.399	0.354323	0.270802	0.764279	-0.354323	0.270802	-0.764279	0.0296315	0.0439518	1.48328	-0.0254641	0.0465238	-1.82704	NA (See Note 2)	NA (See Note 2)	NA (See Note 2)	NA (See Note 2)	NA (See Note 2)	NA (See Note 2)	0.0194486
4.8 (3.0)	0.0722155	0.207673	2.87574	-0.0295978	0.218023	-7.36617	0.0374144	0.0753868	2.01491	0.000337201	0.0842878	249.963	0.490678	0.155836	0.317593	-0.490042	0.157857	-0.32213	0.00956451	0.00699989	0.731861	0.00628932	0.0100851	1.60353	0.0337466	0.0396435	1.17474	-0.00396307	0.052077	-13.1406	0.213953	0.218746	1.0224	-0.212902	0.219784	-1.03232	0.0416087	0.0581861	1.39841	-0.0360479	0.0618393	-1.71548	NA (See Note 2)	NA (See Note 2)	NA (See Note 2)	NA (See Note 2)	NA (See Note 2)	NA (See Note 2)	0.0114725
5.6 (3.5)	0.087857	0.238152	2.71068	-0.0383178	0.251197	-6.55562	0.0385712	0.0640314	1.66008	0.00181044	0.074945	41.3959	0.465573	0.128669	0.276367	-0.463959	0.134491	-0.289876	0.0133824	0.00938033	0.700943	0.00898688	0.0137262	1.52736	0.0646035	0.112244	1.73743	-0.0558641	0.116935	-2.09321	0.138501	0.149596	1.08011	-0.137671	0.150376	-1.09229	0.0532553	0.0678445	1.27395	-0.0488978	0.0711159	-1.45438	NA (See Note 2)	NA (See Note 2)	NA (See Note 2)	NA (See Note 2)	NA (See Note 2)	NA (See Note 2)	0.00668625
6.4 (4.0)	0.0860363	0.2356	2.73838	-0.0316108	0.249621	-7.89671	0.0429478	0.0732276	1.70504	-0.00686295	0.0852762	-12.4256	0.460776	0.111635	0.242276	-0.460776	0.111635	-0.242276	0.0109126	0.00647049	0.592937	0.0109126	0.00647049	0.592937	0.0646725	0.136083	2.10419	-0.0298871	0.14837	-4.96434	0.0723035	0.103638	1.43338	-0.0723035	0.103638	-1.43338	0.0314943	0.0414131	1.31494	-0.0272662	0.0444861	-1.63155	NA (See Note 2)	NA (See Note 2)	NA (See Note 2)	NA (See Note 2)	NA (See Note 2)	NA (See Note 2)	0.00379125
7.2 (4.5)	0.0462052	0.0162858	0.352467	0.0462052	0.0162858	0.352467	0.312835	0.264789	0.846418	-0.288508	0.303409	-1.05165	0.458957	0.0874967	0.190642	-0.458957	0.0874967	-0.190642	0.0266337	0.021427	0.804506	0.0266337	0.021427	0.804506	0.0210123	0.0129536	0.616477	-0.0210123	0.0129536	-0.616477	0.0357321	0.0330326	0.92445	-0.0336617	0.0361478	-1.07385	0.0806794	0.102224	1.26704	-0.0744682	0.109065	-1.46458	NA (See Note 2)	NA (See Note 2)	NA (See Note 2)	NA (See Note 2)	NA (See Note 2)	NA (See Note 2)	0.00534601
8.0 (5.0)	NA (See Note 2)	NA (See Note 2)	NA (See Note 2)	NA (See Note 2)	NA (See Note 2)	NA (See Note 2)	NA (See Note 2)	NA (See Note 2)	NA (See Note 2)	NA (See Note 2)	NA (See Note 2)	NA (See Note 2)	NA (See Note 2)	NA (See Note 2)	NA (See Note 2)	NA (See Note 2)	NA (See Note 2)	NA (See Note 2)	NA (See Note 2)	NA (See Note 2)	NA (See Note 2)	NA (See Note 2)	NA (See Note 2)	NA (See Note 2)	NA (See Note 2)	NA (See Note 2)	NA (See Note 2)	NA (See Note 2)	NA (See Note 2)	NA (See Note 2)	NA (See Note 2)	NA (See Note 2)	NA (See Note 2)	NA (See Note 2)	NA (See Note 2)	NA (See Note 2)	NA (See Note 2)	NA (See Note 2)	NA (See Note 2)	NA (See Note 2)	NA (See Note 2)	NA (See Note 2)	NA (See Note 2)	NA (See Note 2)	NA (See Note 2)	NA (See Note 2)	NA (See Note 2)	NA (See Note 2)	NA (See Note 2)
Young Adults (21-40 yr)
0.8 (0.5)	0.994114	0.0263729	0.026529	-0.994114	0.0263729	-0.026529	0.983126	0.0396127	0.0402926	-0.983126	0.0396127	-0.0402926	0.780297	0.172547	0.22113	-0.780297	0.172547	-0.22113	0.351197	0.285394	0.812632	-0.348331	0.288931	-0.829473	NA (See Note 2)	NA (See Note 2)	NA (See Note 2)	NA (See Note 2)	NA (See Note 2)	NA (See Note 2)	0.928039	0.136751	0.147355	-0.928039	0.136751	-0.147355	NA (See Note 2)	NA (See Note 2)	NA (See Note 2)	NA (See Note 2)	NA (See Note 2)	NA (See Note 2)	0.993059	0.0357048	0.0359544	-0.993059	0.0357048	-0.0359544	NA (See Note 2)
1.6 (1.0)	0.923805	0.136259	0.147498	-0.923805	0.136259	-0.147498	0.809292	0.195983	0.242165	-0.809292	0.195983	-0.242165	0.671393	0.16097	0.239756	-0.671393	0.16097	-0.239756	0.0493915	0.0706287	1.42998	-0.0363054	0.0782611	-2.15563	NA (See Note 2)	NA (See Note 2)	NA (See Note 2)	NA (See Note 2)	NA (See Note 2)	NA (See Note 2)	0.694168	0.268683	0.387058	-0.694168	0.268683	-0.387058	NA (See Note 2)	NA (See Note 2)	NA (See Note 2)	NA (See Note 2)	NA (See Note 2)	NA (See Note 2)	0.402918	0.314273	0.779992	-0.393591	0.326022	-0.828327	NA (See Note 2)
2.4 (1.5)	0.470638	0.278622	0.59201	-0.467606	0.283748	-0.606811	0.500787	0.248676	0.496569	-0.500621	0.249015	-0.497412	0.727185	0.144519	0.198737	-0.727185	0.144519	-0.198737	0.0118456	0.0124989	1.05515	-0.0032064	0.0169703	-5.29264	NA (See Note 2)	NA (See Note 2)	NA (See Note 2)	NA (See Note 2)	NA (See Note 2)	NA (See Note 2)	0.356956	0.267776	0.750163	-0.341098	0.287948	-0.84418	NA (See Note 2)	NA (See Note 2)	NA (See Note 2)	NA (See Note 2)	NA (See Note 2)	NA (See Note 2)	0.0237386	0.0494992	2.08518	-0.0118641	0.0536496	-4.52202	NA (See Note 2)
3.2 (2.0)	0.0791074	0.152696	1.93023	-0.0630642	0.160083	-2.53841	0.0913731	0.152303	1.66683	-0.0813717	0.157943	-1.94101	0.657212	0.173196	0.263532	-0.657212	0.173196	-0.263532	0.00845411	0.00962773	1.13882	-0.00205592	0.0126821	-6.16858	NA (See Note 2)	NA (See Note 2)	NA (See Note 2)	NA (See Note 2)	NA (See Note 2)	NA (See Note 2)	0.18041	0.182599	1.01213	-0.165464	0.196411	-1.18703	NA (See Note 2)	NA (See Note 2)	NA (See Note 2)	NA (See Note 2)	NA (See Note 2)	NA (See Note 2)	0.00812934	0.00954066	1.17361	-0.0055595	0.0112538	-2.02424	NA (See Note 2)
4.0 (2.5)	0.0303063	0.112348	3.7071	0.00352055	0.116362	33.0523	0.034149	0.0834366	2.44331	-0.0125864	0.0893448	-7.09854	0.55931	0.138662	0.247916	-0.55931	0.138662	-0.247916	0.00554457	0.00748504	1.34998	0.000362654	0.00933007	25.7272	NA (See Note 2)	NA (See Note 2)	NA (See Note 2)	NA (See Note 2)	NA (See Note 2)	NA (See Note 2)	0.064516	0.0923198	1.43096	-0.0583808	0.096367	-1.65066	NA (See Note 2)	NA (See Note 2)	NA (See Note 2)	NA (See Note 2)	NA (See Note 2)	NA (See Note 2)	0.00640679	0.0119234	1.86106	-0.0037346	0.0130236	-3.48729	NA (See Note 2)
4.8 (3.0)	0.0416673	0.158835	3.81199	-0.0115211	0.16387	-14.2236	0.0423839	0.135698	3.20164	-0.0223082	0.140463	-6.29646	0.525733	0.103671	0.197193	-0.525733	0.103671	-0.197193	0.0135646	0.0581973	4.29037	-0.0073265	0.0593214	-8.09683	NA (See Note 2)	NA (See Note 2)	NA (See Note 2)	NA (See Note 2)	NA (See Note 2)	NA (See Note 2)	0.0211656	0.0523684	2.47422	-0.0152999	0.0543978	-3.55543	NA (See Note 2)	NA (See Note 2)	NA (See Note 2)	NA (See Note 2)	NA (See Note 2)	NA (See Note 2)	0.00562588	0.0106399	1.89124	-0.00162014	0.0119419	-7.37096	NA (See Note 2)
5.6 (3.5)	0.030972	0.116905	3.77453	0.00256631	0.120967	47.1365	0.03129	0.0822104	2.62737	-0.00859962	0.0876151	-10.1883	0.505785	0.0845242	0.167115	-0.505785	0.0845242	-0.167115	0.0052713	0.0062406	1.18388	0.000798737	0.00815432	10.209	NA (See Note 2)	NA (See Note 2)	NA (See Note 2)	NA (See Note 2)	NA (See Note 2)	NA (See Note 2)	0.0160227	0.0315674	1.97017	-0.00111164	0.0354336	-31.875	NA (See Note 2)	NA (See Note 2)	NA (See Note 2)	NA (See Note 2)	NA (See Note 2)	NA (See Note 2)	0.00421088	0.00484817	1.15134	-0.00144676	0.00627378	-4.33642	NA (See Note 2)
6.4 (4.0)	0.034109	0.124895	3.66165	0.00185092	0.129529	69.981	0.0372787	0.0947905	2.54275	-0.013938	0.100995	-7.24598	0.499431	0.0750695	0.15031	-0.499431	0.0750695	-0.15031	0.00580026	0.00668473	1.15249	0.001848	0.00868431	4.6993	NA (See Note 2)	NA (See Note 2)	NA (See Note 2)	NA (See Note 2)	NA (See Note 2)	NA (See Note 2)	0.00675937	0.0115697	1.71166	-0.00187215	0.0132933	-7.10059	NA (See Note 2)	NA (See Note 2)	NA (See Note 2)	NA (See Note 2)	NA (See Note 2)	NA (See Note 2)	0.00383388	0.00950154	2.47831	-0.00236679	0.009976	-4.21498	NA (See Note 2)
7.2 (4.5)	0.027174	0.0141059	0.519097	0.0207311	0.0228142	1.10048	0.0623282	0.123074	1.97461	-0.0392206	0.132633	-3.38172	0.4782	0.0965524	0.201908	-0.476148	0.106591	-0.22386	0.00951032	0.0119528	1.25682	-0.00213578	0.0152475	-7.13909	NA (See Note 2)	NA (See Note 2)	NA (See Note 2)	NA (See Note 2)	NA (See Note 2)	NA (See Note 2)	0.0068057	0.0174731	2.56743	-0.0002343	0.0188016	-80.2458	NA (See Note 2)	NA (See Note 2)	NA (See Note 2)	NA (See Note 2)	NA (See Note 2)	NA (See Note 2)	0.00396851	0.00832317	2.09731	-0.00167293	0.00909753	-5.43807	NA (See Note 2)
8.0 (5.0)	0.0192419	0.00634297	0.329643	0.0192419	0.00634297	0.329643	0.192206	0.180449	0.938831	-0.184798	0.190487	-1.03078	0.488777	0.00682373	0.0139608	-0.488777	0.00682373	-0.0139608	0.0152602	0.0178503	1.16973	-0.0152602	0.0178503	-1.16973	NA (See Note 2)	NA (See Note 2)	NA (See Note 2)	NA (See Note 2)	NA (See Note 2)	NA (See Note 2)	NA (See Note 2)	NA (See Note 2)	NA (See Note 2)	NA (See Note 2)	NA (See Note 2)	NA (See Note 2)	NA (See Note 2)	NA (See Note 2)	NA (See Note 2)	NA (See Note 2)	NA (See Note 2)	NA (See Note 2)	0.00185185	0.0037037	2	-0.00185185	0.0037037	-2	NA (See Note 2)
[truncated: 77 more columns]

## Sheet: Notes
NOTES:
Note 1: “All available ages'” option displays averages of the validity indices across all age groups in which a specific device was worn. For instance, Apple Watch Series 1 was worn in Middle-Age and Older Adults, but not Young Adults. So, the "All available ages'" selection for Apple Watch Series 1 will show an average of each validity index across Middle-Age and Older Adults.
Note 2: “NAs” are reported in three different scenarios: 1) If the average MAPE and/or MPE for a specific age group (e.g., Middle-Age Adults) and a specific speed bout (e.g., 8.0 km/h [5.0 mph]) are both reported but the corresponding SD and CoV are “NAs”, then the average MAPE and/or MPE were computed based on a single individual's bout. Therefore, SD and/or CoV could not be computed; 2) If a de…

## Sheet: All data
Device	Location	Age Group	Speed, km/h (mph)	MAPE (%)	SD_MAPE	CoV_MAPE	MPE (%)	SD_MPE	CoV_MPE	*Please, read Note 2 in 'Notes' sheet for an explanation of blank cells
Actical	Waist	All available ages (See Note 1)	0.8 (0.5)	0.993205	0.0459783	0.0462929	-0.993205	0.0459783	-0.0462929
Actical	Waist	All available ages (See Note 1)	1.6 (1.0)	0.945695	0.119388	0.126244	-0.945695	0.119388	-0.126244
Actical	Waist	All available ages (See Note 1)	2.4 (1.5)	0.592735	0.288712	0.487083	-0.591157	0.291943	-0.49385
Actical	Waist	All available ages (See Note 1)	3.2 (2.0)	0.144393	0.209636	1.45184	-0.13221	0.217558	-1.64555
Actical	Waist	All available ages (See Note 1)	4.0 (2.5)	0.0367841	0.130174	3.53887	-0.0020413	0.135279	-66.2707
Actical	Waist	All available ages (See Note 1)	4.8 (3.0)	0.0433992	0.148673	3.4257	-0.00604749	0.154787	-25.5952
Actical	Waist	All available ages (See Note 1)	5.6 (3.5)	0.0413042	0.14122	3.41902	-0.00118629	0.147162	-124.053
Actical	Waist	All available ages (See Note 1)	6.4 (4.0)	0.0456803	0.150653	3.29798	-0.00231975	0.157462	-67.879
Actical	Waist	All available ages (See Note 1)	7.2 (4.5)	0.0287956	0.0152554	0.529784	0.0245642	0.0215513	0.877348
Actical	Waist	All available ages (See Note 1)	8.0 (5.0)	0.0174266	0.00683026	0.391945	0.0174266	0.00683026	0.391945
Actical	Waist	Young Adults (21-40 yr)	0.8 (0.5)	0.994114	0.0263729	0.026529	-0.994114	0.0263729	-0.026529
Actical	Waist	Young Adults (21-40 yr)	1.6 (1.0)	0.923805	0.136259	0.147498	-0.923805	0.136259	-0.147498
Actical	Waist	Young Adults (21-40 yr)	2.4 (1.5)	0.470638	0.278622	0.59201	-0.467606	0.283748	-0.606811
Actical	Waist	Young Adults (21-40 yr)	3.2 (2.0)	0.0791074	0.152696	1.93023	-0.0630642	0.160083	-2.53841
Actical	Waist	Young Adults (21-40 yr)	4.0 (2.5)	0.0303063	0.112348	3.7071	0.00352055	0.116362	33.0523
Actical	Waist	Young Adults (21-40 yr)	4.8 (3.0)	0.0416673	0.158835	3.81199	-0.0115211	0.16387	-14.2236
Actical	Waist	Young Adults (21-40 yr)	5.6 (3.5)	0.030972	0.116905	3.77453	0.00256631	0.120967	47.1365
Actical	Waist	Young Adults (21-40 yr)	6.4 (4.0)	0.034109	0.124895	3.66165	0.00185092	0.129529	69.981
Actical	Waist	Young Adults (21-40 yr)	7.2 (4.5)	0.027174	0.0141059	0.519097	0.0207311	0.0228142	1.10048
Actical	Waist	Young Adults (21-40 yr)	8.0 (5.0)	0.0192419	0.00634297	0.329643	0.0192419	0.00634297	0.329643
Actical	Waist	Middle-Age Adults (41-60 yr)	0.8 (0.5)	0.985557	0.0774011	0.0785354	-0.985557	0.0774011	-0.0785354
Actical	Waist	Middle-Age Adults (41-60 yr)	1.6 (1.0)	0.934451	0.142057	0.152022	-0.934451	0.142057	-0.152022
Actical	Waist	Middle-Age Adults (41-60 yr)	2.4 (1.5)	0.586026	0.284015	0.484645	-0.58478	0.286605	-0.490108
Actical	Waist	Middle-Age Adults (41-60 yr)	3.2 (2.0)	0.119053	0.167428	1.40633	-0.108079	0.174808	-1.61741
Actical	Waist	Middle-Age Adults (41-60 yr)	4.0 (2.5)	0.0182322	0.00813207	0.446027	0.0165518	0.0111965	0.676456
Actical	Waist	Middle-Age Adults (41-60 yr)	4.8 (3.0)	0.0201065	0.0079402	0.394907	0.0198777	0.00850403	0.427818
Actical	Waist	Middle-Age Adults (41-60 yr)	5.6 (3.5)	0.0201641	0.0071427	0.354228	0.0201641	0.0071427	0.354228
Actical	Waist	Middle-Age Adults (41-60 yr)	6.4 (4.0)	0.0463621	0.144428	3.11521	0.00288387	0.151816	52.6431
Actical	Waist	Middle-Age Adults (41-60 yr)	7.2 (4.5)	0.027733	0.0159698	0.57584	0.0273737	0.0166377	0.607801
Actical	Waist	Middle-Age Adults (41-60 yr)	8.0 (5.0)	0.0101652			0.0101652
Actical	Waist	Older Adults (61-85 yr)	0.8 (0.5)	0.998796	0.00652895	0.00653682	-0.998796	0.00652895	-0.00653682
Actical	Waist	Older Adults (61-85 yr)	1.6 (1.0)	0.975615	0.0626321	0.0641976	-0.975615	0.0626321	-0.0641976
Actical	Waist	Older Adults (61-85 yr)	2.4 (1.5)	0.713701	0.25342	0.355078	-0.713182	0.254896	-0.357407
Actical	Waist	Older Adults (61-85 yr)	3.2 (2.0)	0.234368	0.260901	1.11321	-0.224868	0.269238	-1.19732
Actical	Waist	Older Adults (61-85 yr)	4.0 (2.5)	0.0629313	0.196114	3.11632	-0.0272651	0.20426	-7.49165
Actical	Waist	Older Adults (61-85 yr)	4.8 (3.0)	0.0722155	0.207673	2.87574	-0.0295978	0.218023	-7.36617
Actical	Waist	Older Adults (61-85 yr)	5.6 (3.5)	0.087857	0.238152	2.71068	-0.0383178	0.251197	-6.55562
Actical	Waist	Older Adults (61-85 yr)	6.4 (4.0)	0.0860363	0.2356	2.73838	-0.0316108	0.249621	-7.89671
Actical	Waist	Older Adults (61-85 yr)	7.2 (4.5)	0.0462052	0.0162858	0.352467	0.0462052	0.0162858	0.352467
Actical	Waist	Older Adults (61-85 yr)	8.0 (5.0)
ActiGraph GT9X (Waist)	Waist	All available ages (See Note 1)	0.8 (0.5)	0.975698	0.0825816	0.0846385	-0.975698	0.0825816	-0.0846385
ActiGraph GT9X (Waist)	Waist	All available ages (See Note 1)	1.6 (1.0)	0.817484	0.203924	0.249453	-0.817328	0.204551	-0.250268
ActiGraph GT9X (Waist)	Waist	All available ages (See Note 1)	2.4 (1.5)	0.521742	0.250124	0.479402	-0.521388	0.250865	-0.481149
ActiGraph GT9X (Waist)	Waist	All available ages (See Note 1)	3.2 (2.0)	0.13865	0.180692	1.30323	-0.12994	0.18708	-1.43974
ActiGraph GT9X (Waist)	Waist	All available ages (See Note 1)	4.0 (2.5)	0.0408122	0.0786933	1.92818	-0.0156713	0.0872863	-5.56982
ActiGraph GT9X (Waist)	Waist	All available ages (See Note 1)	4.8 (3.0)	0.034878	0.0927997	2.6607	-0.00364245	0.0990984	-27.2065
ActiGraph GT9X (Waist)	Waist	All available ages (See Note 1)	5.6 (3.5)	0.0302898	0.0628468	2.07485	0.00193922	0.0697727	35.9799
ActiGraph GT9X (Waist)	Waist	All available ages (See Note 1)	6.4 (4.0)	0.0471762	0.116941	2.47882	-0.01668	0.125053	-7.49719
ActiGraph GT9X (Waist)	Waist	All available ages (See Note 1)	7.2 (4.5)	0.0740459	0.136894	1.84877	-0.0483407	0.148212	-3.06598
ActiGraph GT9X (Waist)	Waist	All available ages (See Note 1)	8.0 (5.0)	0.168885	0.164744	0.975477	-0.162959	0.172043	-1.05574
ActiGraph GT9X (Waist)	Waist	Young Adults (21-40 yr)	0.8 (0.5)	0.983126	0.0396127	0.0402926	-0.983126	0.0396127	-0.0402926
ActiGraph GT9X (Waist)	Waist	Young Adults (21-40 yr)	1.6 (1.0)	0.809292	0.195983	0.242165	-0.809292	0.195983	-0.242165
ActiGraph GT9X (Waist)	Waist	Young Adults (21-40 yr)	2.4 (1.5)	0.500787	0.248676	0.496569	-0.500621	0.249015	-0.497412
ActiGraph GT9X (Waist)	Waist	Young Adults (21-40 yr)	3.2 (2.0)	0.0913731	0.152303	1.66683	-0.0813717	0.157943	-1.94101
ActiGraph GT9X (Waist)	Waist	Young Adults (21-40 yr)	4.0 (2.5)	0.034149	0.0834366	2.44331	-0.0125864	0.0893448	-7.09854
ActiGraph GT9X (Waist)	Waist	Young Adults (21-40 yr)	4.8 (3.0)	0.0423839	0.135698	3.20164	-0.0223082	0.140463	-6.29646
ActiGraph GT9X (Waist)	Waist	Young Adults (21-40 yr)	5.6 (3.5)	0.03129	0.0822104	2.62737	-0.00859962	0.0876151	-10.1883
ActiGraph GT9X (Waist)	Waist	Young Adults (21-40 yr)	6.4 (4.0)	0.0372787	0.0947905	2.54275	-0.013938	0.100995	-7.24598
ActiGraph GT9X (Waist)	Waist	Young Adults (21-40 yr)	7.2 (4.5)	0.0623282	0.123074	1.97461	-0.0392206	0.132633	-3.38172
ActiGraph GT9X (Waist)	Waist	Young Adults (21-40 yr)	8.0 (5.0)	0.192206	0.180449	0.938831	-0.184798	0.190487	-1.03078
ActiGraph GT9X (Waist)	Waist	Middle-Age Adults (41-60 yr)	0.8 (0.5)	0.983742	0.0431233	0.0438359	-0.983742	0.0431233	-0.0438359
ActiGraph GT9X (Waist)	Waist	Middle-Age Adults (41-60 yr)	1.6 (1.0)	0.777755	0.227631	0.292677	-0.777755	0.227631	-0.292677
ActiGraph GT9X (Waist)	Waist	Middle-Age Adults (41-60 yr)	2.4 (1.5)	0.441268	0.255565	0.579161	-0.440602	0.256726	-0.582671
ActiGraph GT9X (Waist)	Waist	Middle-Age Adults (41-60 yr)	3.2 (2.0)	0.0954718	0.157049	1.64498	-0.0820778	0.164542	-2.0047
ActiGraph GT9X (Waist)	Waist	Middle-Age Adults (41-60 yr)	4.0 (2.5)	0.0371982	0.0821419	2.20822	-0.00748105	0.0899584	-12.0248
ActiGraph GT9X (Waist)	Waist	Middle-Age Adults (41-60 yr)	4.8 (3.0)	0.0251979	0.0371939	1.47607	0.0116122	0.0434748	3.7439
ActiGraph GT9X (Waist)	Waist	Middle-Age Adults (41-60 yr)	5.6 (3.5)	0.0238837	0.0326608	1.36749	0.0125621	0.0385378	3.06778
ActiGraph GT9X (Waist)	Waist	Middle-Age Adults (41-60 yr)	6.4 (4.0)	0.0622941	0.152719	2.45158	-0.0240633	0.163395	-6.79024
ActiGraph GT9X (Waist)	Waist	Middle-Age Adults (41-60 yr)	7.2 (4.5)	0.0387605	0.0585182	1.50974	-0.00729903	0.0707476	-9.69274
ActiGraph GT9X (Waist)	Waist	Middle-Age Adults (41-60 yr)	8.0 (5.0)	0.0756036			-0.0756036
ActiGraph GT9X (Waist)	Waist	Older Adults (61-85 yr)	0.8 (0.5)	0.962966	0.122814	0.127537	-0.962966	0.122814	-0.127537
ActiGraph GT9X (Waist)	Waist	Older Adults (61-85 yr)	1.6 (1.0)	0.860541	0.181394	0.21079	-0.860103	0.18348	-0.213323
ActiGraph GT9X (Waist)	Waist	Older Adults (61-85 yr)	2.4 (1.5)	0.616176	0.216026	0.350592	-0.615934	0.216723	-0.351861
ActiGraph GT9X (Waist)	Waist	Older Adults (61-85 yr)	3.2 (2.0)	0.228011	0.196286	0.860864	-0.225159	0.199592	-0.886452
ActiGraph GT9X (Waist)	Waist	Older Adults (61-85 yr)	4.0 (2.5)	0.0515959	0.0692428	1.34202	-0.0274453	0.0820342	-2.98901
ActiGraph GT9X (Waist)	Waist	Older Adults (61-85 yr)	4.8 (3.0)	0.0374144	0.0753868	2.01491	0.000337201	0.0842878	249.963
ActiGraph GT9X (Waist)	Waist	Older Adults (61-85 yr)	5.6 (3.5)	0.0385712	0.0640314	1.66008	0.00181044	0.074945	41.3959
ActiGraph GT9X (Waist)	Waist	Older Adults (61-85 yr)	6.4 (4.0)	0.0429478	0.0732276	1.70504	-0.00686295	0.0852762	-12.4256
ActiGraph GT9X (Waist)	Waist	Older Adults (61-85 yr)	7.2 (4.5)	0.312835	0.264789	0.846418	-0.288508	0.303409	-1.05165
ActiGraph GT9X (Waist)	Waist	Older Adults (61-85 yr)	8.0 (5.0)
ActiGraph GT9X (Wrist)	Wrist	All available ages (See Note 1)	0.8 (0.5)	0.823867	0.16526	0.200591	-0.823867	0.16526	-0.200591
ActiGraph GT9X (Wrist)	Wrist	All available ages (See Note 1)	1.6 (1.0)	0.719876	0.184464	0.256244	-0.719876	0.184464	-0.256244
ActiGraph GT9X (Wrist)	Wrist	All available ages (See Note 1)	2.4 (1.5)	0.724244	0.183341	0.253148	-0.724244	0.183341	-0.253148
ActiGraph GT9X (Wrist)	Wrist	All available ages (See Note 1)	3.2 (2.0)	0.651278	0.191374	0.293844	-0.651278	0.191374	-0.293844
ActiGraph GT9X (Wrist)	Wrist	All available ages (See Note 1)	4.0 (2.5)	0.556066	0.153487	0.276024	-0.555775	0.154543	-0.278068
ActiGraph GT9X (Wrist)	Wrist	All available ages (See Note 1)	4.8 (3.0)	0.512588	0.130106	0.253822	-0.512397	0.130859	-0.255387
ActiGraph GT9X (Wrist)	Wrist	All available ages (See Note 1)	5.6 (3.5)	0.487362	0.106708	0.218949	-0.486959	0.108543	-0.2229
ActiGraph GT9X (Wrist)	Wrist	All available ages (See Note 1)	6.4 (4.0)	0.491193	0.0877853	0.178719	-0.491193	0.0877853	-0.178719
ActiGraph GT9X (Wrist)	Wrist	All available ages (See Note 1)	7.2 (4.5)	0.484869	0.0828627	0.170897	-0.483587	0.0902202	-0.186565
ActiGraph GT9X (Wrist)	Wrist	All available ages (See Note 1)	8.0 (5.0)	0.490005	0.00651641	0.0132987	-0.490005	0.00651641	-0.0132987
ActiGraph GT9X (Wrist)	Wrist	Young Adults (21-40 yr)	0.8 (0.5)	0.780297	0.172547	0.22113	-0.780297	0.172547	-0.22113
ActiGraph GT9X (Wrist)	Wrist	Young Adults (21-40 yr)	1.6 (1.0)	0.671393	0.16097	0.239756	-0.671393	0.16097	-0.239756
ActiGraph GT9X (Wrist)	Wrist	Young Adults (21-40 yr)	2.4 (1.5)	0.727185	0.144519	0.198737	-0.727185	0.144519	-0.198737
ActiGraph GT9X (Wrist)	Wrist	Young Adults (21-40 yr)	3.2 (2.0)	0.657212	0.173196	0.263532	-0.657212	0.173196	-0.263532
ActiGraph GT9X (Wrist)	Wrist	Young Adults (21-40 yr)	4.0 (2.5)	0.55931	0.138662	0.247916	-0.55931	0.138662	-0.247916
ActiGraph GT9X (Wrist)	Wrist	Young Adults (21-40 yr)	4.8 (3.0)	0.525733	0.103671	0.197193	-0.525733	0.103671	-0.197193
ActiGraph GT9X (Wrist)	Wrist	Young Adults (21-40 yr)	5.6 (3.5)	0.505785	0.0845242	0.167115	-0.505785	0.0845242	-0.167115
ActiGraph GT9X (Wrist)	Wrist	Young Adults (21-40 yr)	6.4 (4.0)	0.499431	0.0750695	0.15031	-0.499431	0.0750695	-0.15031
ActiGraph GT9X (Wrist)	Wrist	Young Adults (21-40 yr)	7.2 (4.5)	0.4782	0.0965524	0.201908	-0.476148	0.106591	-0.22386
ActiGraph GT9X (Wrist)	Wrist	Young Adults (21-40 yr)	8.0 (5.0)	0.488777	0.00682373	0.0139608	-0.488777	0.00682373	-0.0139608
ActiGraph GT9X (Wrist)	Wrist	Middle-Age Adults (41-60 yr)	0.8 (0.5)	0.865742	0.145714	0.168311	-0.865742	0.145714	-0.168311
ActiGraph GT9X (Wrist)	Wrist	Middle-Age Adults (41-60 yr)	1.6 (1.0)	0.748965	0.198299	0.264764	-0.748965	0.198299	-0.264764
ActiGraph GT9X (Wrist)	Wrist	Middle-Age Adults (41-60 yr)	2.4 (1.5)	0.756923	0.193387	0.25549	-0.756923	0.193387	-0.25549
ActiGraph GT9X (Wrist)	Wrist	Middle-Age Adults (41-60 yr)	3.2 (2.0)	0.680627	0.19367	0.284546	-0.680627	0.19367	-0.284546
ActiGraph GT9X (Wrist)	Wrist	Middle-Age Adults (41-60 yr)	4.0 (2.5)	0.564191	0.15208	0.269553	-0.564191	0.15208	-0.269553
ActiGraph GT9X (Wrist)	Wrist	Middle-Age Adults (41-60 yr)	4.8 (3.0)	0.518223	0.128982	0.248893	-0.518223	0.128982	-0.248893
ActiGraph GT9X (Wrist)	Wrist	Middle-Age Adults (41-60 yr)	5.6 (3.5)	0.483466	0.108844	0.225132	-0.483466	0.108844	-0.225132
ActiGraph GT9X (Wrist)	Wrist	Middle-Age Adults (41-60 yr)	6.4 (4.0)	0.491152	0.0936287	0.190631	-0.491152	0.0936287	-0.190631
ActiGraph GT9X (Wrist)	Wrist	Middle-Age Adults (41-60 yr)	7.2 (4.5)	0.50524	0.043305	0.0857116	-0.50524	0.043305	-0.0857116
ActiGraph GT9X (Wrist)	Wrist	Middle-Age Adults (41-60 yr)	8.0 (5.0)	0.494917			-0.494917
ActiGraph GT9X (Wrist)	Wrist	Older Adults (61-85 yr)	0.8 (0.5)	0.825262	0.166784	0.202098	-0.825262	0.166784	-0.202098
ActiGraph GT9X (Wrist)	Wrist	Older Adults (61-85 yr)	1.6 (1.0)	0.737822	0.184891	0.25059	-0.737822	0.184891	-0.25059
ActiGraph GT9X (Wrist)	Wrist	Older Adults (61-85 yr)	2.4 (1.5)	0.691132	0.201874	0.292091	-0.691132	0.201874	-0.292091
ActiGraph GT9X (Wrist)	Wrist	Older Adults (61-85 yr)	3.2 (2.0)	0.616738	0.203064	0.329254	-0.616738	0.203064	-0.329254
ActiGraph GT9X (Wrist)	Wrist	Older Adults (61-85 yr)	4.0 (2.5)	0.544193	0.170283	0.31291	-0.543292	0.173176	-0.318754
ActiGraph GT9X (Wrist)	Wrist	Older Adults (61-85 yr)	4.8 (3.0)	0.490678	0.155836	0.317593	-0.490042	0.157857	-0.32213
ActiGraph GT9X (Wrist)	Wrist	Older Adults (61-85 yr)	5.6 (3.5)	0.465573	0.128669	0.276367	-0.463959	0.134491	-0.289876
ActiGraph GT9X (Wrist)	Wrist	Older Adults (61-85 yr)	6.4 (4.0)	0.460776	0.111635	0.242276	-0.460776	0.111635	-0.242276
ActiGraph GT9X (Wrist)	Wrist	Older Adults (61-85 yr)	7.2 (4.5)	0.458957	0.0874967	0.190642	-0.458957	0.0874967	-0.190642
ActiGraph GT9X (Wrist)	Wrist	Older Adults (61-85 yr)	8.0 (5.0)
activPAL	Thigh	All available ages (See Note 1)	0.8 (0.5)	0.378983	0.29773	0.785604	-0.376844	0.300444	-0.797264
activPAL	Thigh	All available ages (See Note 1)	1.6 (1.0)	0.0582304	0.0955329	1.6406	-0.0412141	0.104047	-2.52455
activPAL	Thigh	All available ages (See Note 1)	2.4 (1.5)	0.0134639	0.0125849	0.934715	-0.00131688	0.0184034	-13.975
activPAL	Thigh	All available ages (See Note 1)	3.2 (2.0)	0.00959875	0.00992695	1.03419	-0.000763828	0.0138021	-18.0696
activPAL	Thigh	All available ages (See Note 1)	4.0 (2.5)	0.00766608	0.00751286	0.980014	0.00200866	0.0105556	5.25506
activPAL	Thigh	All available ages (See Note 1)	4.8 (3.0)	0.0101846	0.0343665	3.37434	0.00079388	0.0358417	45.1475
activPAL	Thigh	All available ages (See Note 1)	5.6 (3.5)	0.0079092	0.00772739	0.977013	0.00367005	0.0104432	2.84553
activPAL	Thigh	All available ages (See Note 1)	6.4 (4.0)	0.00865608	0.0104019	1.20169	0.00349401	0.0130931	3.74731
activPAL	Thigh	All available ages (See Note 1)	7.2 (4.5)	0.0121005	0.0129168	1.06745	0.00016472	0.0178071	108.105
activPAL	Thigh	All available ages (See Note 1)	8.0 (5.0)	0.013987	0.0157187	1.12381	-0.013987	0.0157187	-1.12381
activPAL	Thigh	Young Adults (21-40 yr)	0.8 (0.5)	0.351197	0.285394	0.812632	-0.348331	0.288931	-0.829473
activPAL	Thigh	Young Adults (21-40 yr)	1.6 (1.0)	0.0493915	0.0706287	1.42998	-0.0363054	0.0782611	-2.15563
activPAL	Thigh	Young Adults (21-40 yr)	2.4 (1.5)	0.0118456	0.0124989	1.05515	-0.0032064	0.0169703	-5.29264
activPAL	Thigh	Young Adults (21-40 yr)	3.2 (2.0)	0.00845411	0.00962773	1.13882	-0.00205592	0.0126821	-6.16858
activPAL	Thigh	Young Adults (21-40 yr)	4.0 (2.5)	0.00554457	0.00748504	1.34998	0.000362654	0.00933007	25.7272
activPAL	Thigh	Young Adults (21-40 yr)	4.8 (3.0)	0.0135646	0.0581973	4.29037	-0.0073265	0.0593214	-8.09683
activPAL	Thigh	Young Adults (21-40 yr)	5.6 (3.5)	0.0052713	0.0062406	1.18388	0.000798737	0.00815432	10.209
activPAL	Thigh	Young Adults (21-40 yr)	6.4 (4.0)	0.00580026	0.00668473	1.15249	0.001848	0.00868431	4.6993
activPAL	Thigh	Young Adults (21-40 yr)	7.2 (4.5)	0.00951032	0.0119528	1.25682	-0.00213578	0.0152475	-7.13909
activPAL	Thigh	Young Adults (21-40 yr)	8.0 (5.0)	0.0152602	0.0178503	1.16973	-0.0152602	0.0178503	-1.16973
activPAL	Thigh	Middle-Age Adults (41-60 yr)	0.8 (0.5)	0.410286	0.31345	0.76398	-0.409374	0.314656	-0.768629
activPAL	Thigh	Middle-Age Adults (41-60 yr)	1.6 (1.0)	0.0686783	0.137542	2.0027	-0.0455046	0.146965	-3.22968
activPAL	Thigh	Middle-Age Adults (41-60 yr)	2.4 (1.5)	0.0128351	0.014049	1.09458	-0.00145111	0.0190302	-13.1142
activPAL	Thigh	Middle-Age Adults (41-60 yr)	3.2 (2.0)	0.00927585	0.00696651	0.751037	6.86897e-05	0.0116497	169.599
activPAL	Thigh	Middle-Age Adults (41-60 yr)	4.0 (2.5)	0.00695659	0.00503058	0.723139	0.00204087	0.00837409	4.10319
activPAL	Thigh	Middle-Age Adults (41-60 yr)	4.8 (3.0)	0.0074403	0.00651645	0.875831	0.0038559	0.00913751	2.36975
activPAL	Thigh	Middle-Age Adults (41-60 yr)	5.6 (3.5)	0.00677257	0.00582195	0.859637	0.00286599	0.00849039	2.96246
activPAL	Thigh	Middle-Age Adults (41-60 yr)	6.4 (4.0)	0.0116092	0.0141204	1.21632	0.0029351	0.0181204	6.17369
activPAL	Thigh	Middle-Age Adults (41-60 yr)	7.2 (4.5)	0.0136477	0.0109231	0.80036	-0.00185154	0.017854	-9.6428
activPAL	Thigh	Middle-Age Adults (41-60 yr)	8.0 (5.0)	0.00889454			-0.00889454
activPAL	Thigh	Older Adults (61-85 yr)	0.8 (0.5)	0.37551	0.294872	0.785258	-0.372945	0.298143	-0.79943
activPAL	Thigh	Older Adults (61-85 yr)	1.6 (1.0)	0.0566869	0.0637713	1.12498	-0.0417107	0.0745503	-1.78732
activPAL	Thigh	Older Adults (61-85 yr)	2.4 (1.5)	0.015529	0.0109981	0.708228	0.000537827	0.0190985	35.5106
activPAL	Thigh	Older Adults (61-85 yr)	3.2 (2.0)	0.0110287	0.0123308	1.11807	-0.000316043	0.0165879	-52.4862
activPAL	Thigh	Older Adults (61-85 yr)	4.0 (2.5)	0.0105449	0.00876656	0.831354	0.00364383	0.0132707	3.64197
activPAL	Thigh	Older Adults (61-85 yr)	4.8 (3.0)	0.00956451	0.00699989	0.731861	0.00628932	0.0100851	1.60353
activPAL	Thigh	Older Adults (61-85 yr)	5.6 (3.5)	0.0133824	0.00938033	0.700943	0.00898688	0.0137262	1.52736
activPAL	Thigh	Older Adults (61-85 yr)	6.4 (4.0)	0.0109126	0.00647049	0.592937	0.0109126	0.00647049	0.592937
activPAL	Thigh	Older Adults (61-85 yr)	7.2 (4.5)	0.0266337	0.021427	0.804506	0.0266337	0.021427	0.804506
activPAL	Thigh	Older Adults (61-85 yr)	8.0 (5.0)
Apple Watch Series 1	Wrist	All available ages (See Note 1)	0.8 (0.5)	0.73994	0.334839	0.452522	-0.73994	0.334839	-0.452522
Apple Watch Series 1	Wrist	All available ages (See Note 1)	1.6 (1.0)	0.296406	0.277349	0.935705	-0.242632	0.32571	-1.3424
Apple Watch Series 1	Wrist	All available ages (See Note 1)	2.4 (1.5)	0.0789598	0.105631	1.33779	-0.0361458	0.126952	-3.51223
Apple Watch Series 1	Wrist	All available ages (See Note 1)	3.2 (2.0)	0.0444366	0.0789336	1.77632	-0.0238587	0.0874357	-3.66474
Apple Watch Series 1	Wrist	All available ages (See Note 1)	4.0 (2.5)	0.0439851	0.100311	2.28057	-0.0107067	0.109063	-10.1864
Apple Watch Series 1	Wrist	All available ages (See Note 1)	4.8 (3.0)	0.0312193	0.0416184	1.3331	-0.00833632	0.0514174	-6.16788
Apple Watch Series 1	Wrist	All available ages (See Note 1)	5.6 (3.5)	0.0368283	0.0774662	2.10344	-0.0264446	0.0816314	-3.08688
Apple Watch Series 1	Wrist	All available ages (See Note 1)	6.4 (4.0)	0.0347222	0.0788572	2.27109	-0.0244246	0.0826913	-3.38557
Apple Watch Series 1	Wrist	All available ages (See Note 1)	7.2 (4.5)	0.0246574	0.033831	1.37204	0.00055125	0.0423748	76.8704
Apple Watch Series 1	Wrist	All available ages (See Note 1)	8.0 (5.0)	0.158831			-0.158831
Apple Watch Series 1	Wrist	Young Adults (21-40 yr)	0.8 (0.5)
Apple Watch Series 1	Wrist	Young Adults (21-40 yr)	1.6 (1.0)
Apple Watch Series 1	Wrist	Young Adults (21-40 yr)	2.4 (1.5)
Apple Watch Series 1	Wrist	Young Adults (21-40 yr)	3.2 (2.0)
Apple Watch Series 1	Wrist	Young Adults (21-40 yr)	4.0 (2.5)
Apple Watch Series 1	Wrist	Young Adults (21-40 yr)	4.8 (3.0)
Apple Watch Series 1	Wrist	Young Adults (21-40 yr)	5.6 (3.5)
Apple Watch Series 1	Wrist	Young Adults (21-40 yr)	6.4 (4.0)
Apple Watch Series 1	Wrist	Young Adults (21-40 yr)	7.2 (4.5)
Apple Watch Series 1	Wrist	Young Adults (21-40 yr)	8.0 (5.0)
Apple Watch Series 1	Wrist	Middle-Age Adults (41-60 yr)	0.8 (0.5)	0.868808	0.278473	0.320523	-0.868808	0.278473	-0.320523
Apple Watch Series 1	Wrist	Middle-Age Adults (41-60 yr)	1.6 (1.0)	0.34797	0.311467	0.895099	-0.244734	0.398781	-1.62945
Apple Watch Series 1	Wrist	Middle-Age Adults (41-60 yr)	2.4 (1.5)	0.0636323	0.0951898	1.49593	-0.00773099	0.114474	-14.8072
Apple Watch Series 1	Wrist	Middle-Age Adults (41-60 yr)	3.2 (2.0)	0.0316516	0.035397	1.11833	-0.015448	0.0450176	-2.91414
Apple Watch Series 1	Wrist	Middle-Age Adults (41-60 yr)	4.0 (2.5)	0.0245135	0.0319398	1.30295	-0.0176079	0.0362631	-2.05948
Apple Watch Series 1	Wrist	Middle-Age Adults (41-60 yr)	4.8 (3.0)	0.0289653	0.0434487	1.50003	-0.0122368	0.0508574	-4.15611
Apple Watch Series 1	Wrist	Middle-Age Adults (41-60 yr)	5.6 (3.5)	0.0175065	0.0246117	1.40586	-0.00597891	0.0296723	-4.96283
Apple Watch Series 1	Wrist	Middle-Age Adults (41-60 yr)	6.4 (4.0)	0.0228814	0.0342654	1.49752	-0.022265	0.0346786	-1.55754
Apple Watch Series 1	Wrist	Middle-Age Adults (41-60 yr)	7.2 (4.5)	0.0255687	0.0377047	1.47464	0.00594214	0.0457855	7.70523
Apple Watch Series 1	Wrist	Middle-Age Adults (41-60 yr)	8.0 (5.0)	0.158831			-0.158831
Apple Watch Series 1	Wrist	Older Adults (61-85 yr)	0.8 (0.5)	0.640002	0.341907	0.534228	-0.640002	0.341907	-0.534228
Apple Watch Series 1	Wrist	Older Adults (61-85 yr)	1.6 (1.0)	0.252954	0.238175	0.941575	-0.24086	0.250535	-1.04017
Apple Watch Series 1	Wrist	Older Adults (61-85 yr)	2.4 (1.5)	0.0923268	0.112813	1.22188	-0.0609262	0.132648	-2.1772
Apple Watch Series 1	Wrist	Older Adults (61-85 yr)	3.2 (2.0)	0.0561167	0.102767	1.83131	-0.0315425	0.112881	-3.5787
Apple Watch Series 1	Wrist	Older Adults (61-85 yr)	4.0 (2.5)	0.063197	0.135518	2.14437	-0.00389745	0.149658	-38.399
Apple Watch Series 1	Wrist	Older Adults (61-85 yr)	4.8 (3.0)	0.0337466	0.0396435	1.17474	-0.00396307	0.052077	-13.1406
Apple Watch Series 1	Wrist	Older Adults (61-85 yr)	5.6 (3.5)	0.0646035	0.112244	1.73743	-0.0558641	0.116935	-2.09321
Apple Watch Series 1	Wrist	Older Adults (61-85 yr)	6.4 (4.0)	0.0646725	0.136083	2.10419	-0.0298871	0.14837	-4.96434
Apple Watch Series 1	Wrist	Older Adults (61-85 yr)	7.2 (4.5)	0.0210123	0.0129536	0.616477	-0.0210123	0.0129536	-0.616477
Apple Watch Series 1	Wrist	Older Adults (61-85 yr)	8.0 (5.0)
Digiwalker SW-200	Waist	All available ages (See Note 1)	0.8 (0.5)	0.931295	0.137473	0.147615	-0.931295	0.137473	-0.147615
Digiwalker SW-200	Waist	All available ages (See Note 1)	1.6 (1.0)	0.735403	0.27743	0.377249	-0.735364	0.277534	-0.377411
Digiwalker SW-200	Waist	All available ages (See Note 1)	2.4 (1.5)	0.451313	0.309012	0.684696	-0.442836	0.32109	-0.725077
Digiwalker SW-200	Waist	All available ages (See Note 1)	3.2 (2.0)	0.278008	0.274805	0.988481	-0.272243	0.280542	-1.03048
Digiwalker SW-200	Waist	All available ages (See Note 1)	4.0 (2.5)	0.157711	0.219979	1.39482	-0.152874	0.223383	-1.46123
Digiwalker SW-200	Waist	All available ages (See Note 1)	4.8 (3.0)	0.0770812	0.151868	1.97023	-0.0734652	0.153658	-2.09157
Digiwalker SW-200	Waist	All available ages (See Note 1)	5.6 (3.5)	0.0450676	0.0962984	2.13676	-0.0352802	0.100319	-2.84349
Digiwalker SW-200	Waist	All available ages (See Note 1)	6.4 (4.0)	0.0166166	0.0454478	2.73507	-0.0105115	0.0472486	-4.49493
Digiwalker SW-200	Waist	All available ages (See Note 1)	7.2 (4.5)	0.00822233	0.0178392	2.16961	-0.00160584	0.0196197	-12.2177
Digiwalker SW-200	Waist	All available ages (See Note 1)	8.0 (5.0)	0.00355781	0.00795552	2.23607	0.00355781	0.00795552	2.23607
Digiwalker SW-200	Waist	Young Adults (21-40 yr)	0.8 (0.5)	0.928039	0.136751	0.147355	-0.928039	0.136751	-0.147355
Digiwalker SW-200	Waist	Young Adults (21-40 yr)	1.6 (1.0)	0.694168	0.268683	0.387058	-0.694168	0.268683	-0.387058
Digiwalker SW-200	Waist	Young Adults (21-40 yr)	2.4 (1.5)	0.356956	0.267776	0.750163	-0.341098	0.287948	-0.84418
Digiwalker SW-200	Waist	Young Adults (21-40 yr)	3.2 (2.0)	0.18041	0.182599	1.01213	-0.165464	0.196411	-1.18703
Digiwalker SW-200	Waist	Young Adults (21-40 yr)	4.0 (2.5)	0.064516	0.0923198	1.43096	-0.0583808	0.096367	-1.65066
Digiwalker SW-200	Waist	Young Adults (21-40 yr)	4.8 (3.0)	0.0211656	0.0523684	2.47422	-0.0152999	0.0543978	-3.55543
Digiwalker SW-200	Waist	Young Adults (21-40 yr)	5.6 (3.5)	0.0160227	0.0315674	1.97017	-0.00111164	0.0354336	-31.875
Digiwalker SW-200	Waist	Young Adults (21-40 yr)	6.4 (4.0)	0.00675937	0.0115697	1.71166	-0.00187215	0.0132933	-7.10059
Digiwalker SW-200	Waist	Young Adults (21-40 yr)	7.2 (4.5)	0.0068057	0.0174731	2.56743	-0.0002343	0.0188016	-80.2458
Digiwalker SW-200	Waist	Young Adults (21-40 yr)	8.0 (5.0)
Digiwalker SW-200	Waist	Middle-Age Adults (41-60 yr)	0.8 (0.5)	0.911673	0.166684	0.182833	-0.911673	0.166684	-0.182833
Digiwalker SW-200	Waist	Middle-Age Adults (41-60 yr)	1.6 (1.0)	0.658836	0.316656	0.480629	-0.658713	0.316915	-0.481112
Digiwalker SW-200	Waist	Middle-Age Adults (41-60 yr)	2.4 (1.5)	0.360365	0.279263	0.774945	-0.350415	0.291806	-0.832742
Digiwalker SW-200	Waist	Middle-Age Adults (41-60 yr)	3.2 (2.0)	0.164091	0.189284	1.15353	-0.1618	0.191272	-1.18215
Digiwalker SW-200	Waist	Middle-Age Adults (41-60 yr)	4.0 (2.5)	0.0630515	0.10209	1.61915	-0.0548761	0.106766	-1.94558
Digiwalker SW-200	Waist	Middle-Age Adults (41-60 yr)	4.8 (3.0)	0.020692	0.0417824	2.01925	-0.0172205	0.0433485	-2.51727
Digiwalker SW-200	Waist	Middle-Age Adults (41-60 yr)	5.6 (3.5)	0.0126766	0.0389078	3.06925	-0.00212304	0.0408923	-19.2612
Digiwalker SW-200	Waist	Middle-Age Adults (41-60 yr)	6.4 (4.0)	0.00975119	0.0204728	2.09952	0.000304596	0.0227209	74.5937
Digiwalker SW-200	Waist	Middle-Age Adults (41-60 yr)	7.2 (4.5)	0.00429619	0.00599988	1.39656	0.00355076	0.00650997	1.8334
Digiwalker SW-200	Waist	Middle-Age Adults (41-60 yr)	8.0 (5.0)	0.0177891			0.0177891
Digiwalker SW-200	Waist	Older Adults (61-85 yr)	0.8 (0.5)	0.94997	0.107402	0.113059	-0.94997	0.107402	-0.113059
Digiwalker SW-200	Waist	Older Adults (61-85 yr)	1.6 (1.0)	0.840433	0.210675	0.250675	-0.840433	0.210675	-0.250675
Digiwalker SW-200	Waist	Older Adults (61-85 yr)	2.4 (1.5)	0.622631	0.30023	0.482196	-0.622374	0.300768	-0.483259
Digiwalker SW-200	Waist	Older Adults (61-85 yr)	3.2 (2.0)	0.482692	0.303849	0.629489	-0.482692	0.303849	-0.629489
Digiwalker SW-200	Waist	Older Adults (61-85 yr)	4.0 (2.5)	0.354323	0.270802	0.764279	-0.354323	0.270802	-0.764279
Digiwalker SW-200	Waist	Older Adults (61-85 yr)	4.8 (3.0)	0.213953	0.218746	1.0224	-0.212902	0.219784	-1.03232
Digiwalker SW-200	Waist	Older Adults (61-85 yr)	5.6 (3.5)	0.138501	0.149596	1.08011	-0.137671	0.150376	-1.09229
Digiwalker SW-200	Waist	Older Adults (61-85 yr)	6.4 (4.0)	0.0723035	0.103638	1.43338	-0.0723035	0.103638	-1.43338
Digiwalker SW-200	Waist	Older Adults (61-85 yr)	7.2 (4.5)	0.0357321	0.0330326	0.92445	-0.0336617	0.0361478	-1.07385
Digiwalker SW-200	Waist	Older Adults (61-85 yr)	8.0 (5.0)
Fitbit Ionic	Wrist	All available ages (See Note 1)	0.8 (0.5)	0.896845	0.245316	0.273532	-0.895621	0.24979	-0.278902
Fitbit Ionic	Wrist	All available ages (See Note 1)	1.6 (1.0)	0.556902	0.368611	0.661896	-0.551733	0.37639	-0.682196
Fitbit Ionic	Wrist	All available ages (See Note 1)	2.4 (1.5)	0.126824	0.168957	1.33221	-0.110089	0.180438	-1.63902
Fitbit Ionic	Wrist	All available ages (See Note 1)	3.2 (2.0)	0.0457349	0.0551085	1.20495	-0.0315377	0.0644027	-2.04209
Fitbit Ionic	Wrist	All available ages (See Note 1)	4.0 (2.5)	0.0296315	0.0439518	1.48328	-0.0254641	0.0465238	-1.82704
Fitbit Ionic	Wrist	All available ages (See Note 1)	4.8 (3.0)	0.0416087	0.0581861	1.39841	-0.0360479	0.0618393	-1.71548
Fitbit Ionic	Wrist	All available ages (See Note 1)	5.6 (3.5)	0.0532553	0.0678445	1.27395	-0.0488978	0.0711159	-1.45438
Fitbit Ionic	Wrist	All available ages (See Note 1)	6.4 (4.0)	0.0314943	0.0414131	1.31494	-0.0272662	0.0444861	-1.63155
Fitbit Ionic	Wrist	All available ages (See Note 1)	7.2 (4.5)	0.0806794	0.102224	1.26704	-0.0744682	0.109065	-1.46458
Fitbit Ionic	Wrist	All available ages (See Note 1)	8.0 (5.0)
Fitbit Ionic	Wrist	Young Adults (21-40 yr)	0.8 (0.5)
Fitbit Ionic	Wrist	Young Adults (21-40 yr)	1.6 (1.0)
Fitbit Ionic	Wrist	Young Adults (21-40 yr)	2.4 (1.5)
Fitbit Ionic	Wrist	Young Adults (21-40 yr)	3.2 (2.0)
Fitbit Ionic	Wrist	Young Adults (21-40 yr)	4.0 (2.5)
Fitbit Ionic	Wrist	Young Adults (21-40 yr)	4.8 (3.0)
Fitbit Ionic	Wrist	Young Adults (21-40 yr)	5.6 (3.5)
Fitbit Ionic	Wrist	Young Adults (21-40 yr)	6.4 (4.0)
Fitbit Ionic	Wrist	Young Adults (21-40 yr)	7.2 (4.5)
Fitbit Ionic	Wrist	Young Adults (21-40 yr)	8.0 (5.0)
Fitbit Ionic	Wrist	Middle-Age Adults (41-60 yr)	0.8 (0.5)
Fitbit Ionic	Wrist	Middle-Age Adults (41-60 yr)	1.6 (1.0)
Fitbit Ionic	Wrist	Middle-Age Adults (41-60 yr)	2.4 (1.5)
Fitbit Ionic	Wrist	Middle-Age Adults (41-60 yr)	3.2 (2.0)
Fitbit Ionic	Wrist	Middle-Age Adults (41-60 yr)	4.0 (2.5)
Fitbit Ionic	Wrist	Middle-Age Adults (41-60 yr)	4.8 (3.0)
Fitbit Ionic	Wrist	Middle-Age Adults (41-60 yr)	5.6 (3.5)
Fitbit Ionic	Wrist	Middle-Age Adults (41-60 yr)	6.4 (4.0)
Fitbit Ionic	Wrist	Middle-Age Adults (41-60 yr)	7.2 (4.5)
Fitbit Ionic	Wrist	Middle-Age Adults (41-60 yr)	8.0 (5.0)
Fitbit Ionic	Wrist	Older Adults (61-85 yr)	0.8 (0.5)	0.896845	0.245316	0.273532	-0.895621	0.24979	-0.278902
Fitbit Ionic	Wrist	Older Adults (61-85 yr)	1.6 (1.0)	0.556902	0.368611	0.661896	-0.551733	0.37639	-0.682196
Fitbit Ionic	Wrist	Older Adults (61-85 yr)	2.4 (1.5)	0.126824	0.168957	1.33221	-0.110089	0.180438	-1.63902
Fitbit Ionic	Wrist	Older Adults (61-85 yr)	3.2 (2.0)	0.0457349	0.0551085	1.20495	-0.0315377	0.0644027	-2.04209
Fitbit Ionic	Wrist	Older Adults (61-85 yr)	4.0 (2.5)	0.0296315	0.0439518	1.48328	-0.0254641	0.0465238	-1.82704
Fitbit Ionic	Wrist	Older Adults (61-85 yr)	4.8 (3.0)	0.0416087	0.0581861	1.39841	-0.0360479	0.0618393	-1.71548
Fitbit Ionic	Wrist	Older Adults (61-85 yr)	5.6 (3.5)	0.0532553	0.0678445	1.27395	-0.0488978	0.0711159	-1.45438
Fitbit Ionic	Wrist	Older Adults (61-85 yr)	6.4 (4.0)	0.0314943	0.0414131	1.31494	-0.0272662	0.0444861	-1.63155
Fitbit Ionic	Wrist	Older Adults (61-85 yr)	7.2 (4.5)	0.0806794	0.102224	1.26704	-0.0744682	0.109065	-1.46458
Fitbit Ionic	Wrist	Older Adults (61-85 yr)	8.0 (5.0)
Fitbit One	Waist	All available ages (See Note 1)	0.8 (0.5)	0.986239	0.0644148	0.0653136	-0.986239	0.0644148	-0.0653136
Fitbit One	Waist	All available ages (See Note 1)	1.6 (1.0)	0.410825	0.345946	0.842076	-0.401286	0.357035	-0.889728
Fitbit One	Waist	All available ages (See Note 1)	2.4 (1.5)	0.0243825	0.0435642	1.7867	-0.017922	0.0466141	-2.60094
Fitbit One	Waist	All available ages (See Note 1)	3.2 (2.0)	0.0081565	0.00824389	1.01071	-0.0068052	0.00939725	-1.38089
Fitbit One	Waist	All available ages (See Note 1)	4.0 (2.5)	0.00630359	0.0087466	1.38756	-0.00471197	0.00970299	-2.05922
Fitbit One	Waist	All available ages (See Note 1)	4.8 (3.0)	0.00523286	0.00778749	1.48819	-0.00299888	0.00889681	-2.96672
Fitbit One	Waist	All available ages (See Note 1)	5.6 (3.5)	0.00456898	0.00415716	0.909866	-0.00254001	0.00563964	-2.22032
Fitbit One	Waist	All available ages (See Note 1)	6.4 (4.0)	0.00360258	0.00748603	2.07796	-0.00211899	0.00803785	-3.79324
Fitbit One	Waist	All available ages (See Note 1)	7.2 (4.5)	0.00638977	0.0133816	2.09423	-0.00394058	0.0143203	-3.63407
Fitbit One	Waist	All available ages (See Note 1)	8.0 (5.0)	0.00173561	0.00321802	1.85411	-0.00173561	0.00321802	-1.85411
Fitbit One	Waist	Young Adults (21-40 yr)	0.8 (0.5)	0.993059	0.0357048	0.0359544	-0.993059	0.0357048	-0.0359544
Fitbit One	Waist	Young Adults (21-40 yr)	1.6 (1.0)	0.402918	0.314273	0.779992	-0.393591	0.326022	-0.828327
Fitbit One	Waist	Young Adults (21-40 yr)	2.4 (1.5)	0.0237386	0.0494992	2.08518	-0.0118641	0.0536496	-4.52202
Fitbit One	Waist	Young Adults (21-40 yr)	3.2 (2.0)	0.00812934	0.00954066	1.17361	-0.0055595	0.0112538	-2.02424
Fitbit One	Waist	Young Adults (21-40 yr)	4.0 (2.5)	0.00640679	0.0119234	1.86106	-0.0037346	0.0130236	-3.48729
Fitbit One	Waist	Young Adults (21-40 yr)	4.8 (3.0)	0.00562588	0.0106399	1.89124	-0.00162014	0.0119419	-7.37096
Fitbit One	Waist	Young Adults (21-40 yr)	5.6 (3.5)	0.00421088	0.00484817	1.15134	-0.00144676	0.00627378	-4.33642
Fitbit One	Waist	Young Adults (21-40 yr)	6.4 (4.0)	0.00383388	0.00950154	2.47831	-0.00236679	0.009976	-4.21498
Fitbit One	Waist	Young Adults (21-40 yr)	7.2 (4.5)	0.00396851	0.00832317	2.09731	-0.00167293	0.00909753	-5.43807
Fitbit One	Waist	Young Adults (21-40 yr)	8.0 (5.0)	0.00185185	0.0037037	2	-0.00185185	0.0037037	-2
Fitbit One	Waist	Middle-Age Adults (41-60 yr)	0.8 (0.5)	0.979419	0.0835585	0.0853144	-0.979419	0.0835585	-0.0853144
Fitbit One	Waist	Middle-Age Adults (41-60 yr)	1.6 (1.0)	0.418831	0.377177	0.900547	-0.409078	0.387868	-0.948152
Fitbit One	Waist	Middle-Age Adults (41-60 yr)	2.4 (1.5)	0.0250346	0.036904	1.47412	-0.0240567	0.037557	-1.56119
Fitbit One	Waist	Middle-Age Adults (41-60 yr)	3.2 (2.0)	0.00818436	0.00672171	0.821287	-0.00808284	0.00684502	-0.846858
Fitbit One	Waist	Middle-Age Adults (41-60 yr)	4.0 (2.5)	0.00619907	0.00331013	0.533972	-0.00570187	0.00411714	-0.722069
Fitbit One	Waist	Middle-Age Adults (41-60 yr)	4.8 (3.0)	0.00483983	0.00292528	0.604418	-0.00437762	0.0035879	-0.819602
Fitbit One	Waist	Middle-Age Adults (41-60 yr)	5.6 (3.5)	0.00492709	0.00332254	0.674341	-0.00363325	0.00471899	-1.29884
Fitbit One	Waist	Middle-Age Adults (41-60 yr)	6.4 (4.0)	0.00328077	0.0030282	0.923014	-0.00177423	0.00411762	-2.3208
Fitbit One	Waist	Middle-Age Adults (41-60 yr)	7.2 (4.5)	0.0114341	0.0198448	1.73558	-0.00866485	0.0213198	-2.46049
Fitbit One	Waist	Middle-Age Adults (41-60 yr)	8.0 (5.0)	0.00127065			-0.00127065
Fitbit One	Waist	Older Adults (61-85 yr)	0.8 (0.5)
Fitbit One	Waist	Older Adults (61-85 yr)	1.6 (1.0)
Fitbit One	Waist	Older Adults (61-85 yr)	2.4 (1.5)
Fitbit One	Waist	Older Adults (61-85 yr)	3.2 (2.0)
Fitbit One	Waist	Older Adults (61-85 yr)	4.0 (2.5)
Fitbit One	Waist	Older Adults (61-85 yr)	4.8 (3.0)
Fitbit One	Waist	Older Adults (61-85 yr)	5.6 (3.5)
Fitbit One	Waist	Older Adults (61-85 yr)	6.4 (4.0)
Fitbit One	Waist	Older Adults (61-85 yr)	7.2 (4.5)
Fitbit One	Waist	Older Adults (61-85 yr)	8.0 (5.0)
Fitbit Zip	Waist	All available ages (See Note 1)	0.8 (0.5)	0.98752	0.100771	0.102045	-0.987366	0.102285	-0.103594
Fitbit Zip	Waist	All available ages (See Note 1)	1.6 (1.0)	0.910675	0.194593	0.213679	-0.910675	0.194593	-0.213679
Fitbit Zip	Waist	All available ages (See Note 1)	2.4 (1.5)	0.155679	0.254768	1.6365	-0.152332	0.256807	-1.68584
Fitbit Zip	Waist	All available ages (See Note 1)	3.2 (2.0)	0.0267369	0.106733	3.99198	-0.0259537	0.106929	-4.11998
Fitbit Zip	Waist	All available ages (See Note 1)	4.0 (2.5)	0.0194486	0.0972695	5.00135	0.00364578	0.0991526	27.1965
Fitbit Zip	Waist	All available ages (See Note 1)	4.8 (3.0)	0.0114725	0.0164713	1.43571	-0.00886041	0.0180342	-2.03537
Fitbit Zip	Waist	All available ages (See Note 1)	5.6 (3.5)	0.00668625	0.00613839	0.918061	-0.00424756	0.00805676	-1.8968
Fitbit Zip	Waist	All available ages (See Note 1)	6.4 (4.0)	0.00379125	0.00322022	0.849384	-0.0036048	0.0034402	-0.954338
Fitbit Zip	Waist	All available ages (See Note 1)	7.2 (4.5)	0.00534601	0.00213781	0.39989	-0.00534601	0.00213781	-0.39989
Fitbit Zip	Waist	All available ages (See Note 1)	8.0 (5.0)
Fitbit Zip	Waist	Young Adults (21-40 yr)	0.8 (0.5)
Fitbit Zip	Waist	Young Adults (21-40 yr)	1.6 (1.0)
Fitbit Zip	Waist	Young Adults (21-40 yr)	2.4 (1.5)
Fitbit Zip	Waist	Young Adults (21-40 yr)	3.2 (2.0)
Fitbit Zip	Waist	Young Adults (21-40 yr)	4.0 (2.5)
Fitbit Zip	Waist	Young Adults (21-40 yr)	4.8 (3.0)
Fitbit Zip	Waist	Young Adults (21-40 yr)	5.6 (3.5)
Fitbit Zip	Waist	Young Adults (21-40 yr)	6.4 (4.0)
Fitbit Zip	Waist	Young Adults (21-40 yr)	7.2 (4.5)
Fitbit Zip	Waist	Young Adults (21-40 yr)	8.0 (5.0)
Fitbit Zip	Waist	Middle-Age Adults (41-60 yr)	0.8 (0.5)
Fitbit Zip	Waist	Middle-Age Adults (41-60 yr)	1.6 (1.0)
Fitbit Zip	Waist	Middle-Age Adults (41-60 yr)	2.4 (1.5)
Fitbit Zip	Waist	Middle-Age Adults (41-60 yr)	3.2 (2.0)
Fitbit Zip	Waist	Middle-Age Adults (41-60 yr)	4.0 (2.5)
Fitbit Zip	Waist	Middle-Age Adults (41-60 yr)	4.8 (3.0)
Fitbit Zip	Waist	Middle-Age Adults (41-60 yr)	5.6 (3.5)
Fitbit Zip	Waist	Middle-Age Adults (41-60 yr)	6.4 (4.0)
Fitbit Zip	Waist	Middle-Age Adults (41-60 yr)	7.2 (4.5)
Fitbit Zip	Waist	Middle-Age Adults (41-60 yr)	8.0 (5.0)
Fitbit Zip	Waist	Older Adults (61-85 yr)	0.8 (0.5)	0.98752	0.100771	0.102045	-0.987366	0.102285	-0.103594
Fitbit Zip	Waist	Older Adults (61-85 yr)	1.6 (1.0)	0.910675	0.194593	0.213679	-0.910675	0.194593	-0.213679
Fitbit Zip	Waist	Older Adults (61-85 yr)	2.4 (1.5)	0.155679	0.254768	1.6365	-0.152332	0.256807	-1.68584
Fitbit Zip	Waist	Older Adults (61-85 yr)	3.2 (2.0)	0.0267369	0.106733	3.99198	-0.0259537	0.106929	-4.11998
Fitbit Zip	Waist	Older Adults (61-85 yr)	4.0 (2.5)	0.0194486	0.0972695	5.00135	0.00364578	0.0991526	27.1965
Fitbit Zip	Waist	Older Adults (61-85 yr)	4.8 (3.0)	0.0114725	0.0164713	1.43571	-0.00886041	0.0180342	-2.03537
Fitbit Zip	Waist	Older Adults (61-85 yr)	5.6 (3.5)	0.00668625	0.00613839	0.918061	-0.00424756	0.00805676	-1.8968
Fitbit Zip	Waist	Older Adults (61-85 yr)	6.4 (4.0)	0.00379125	0.00322022	0.849384	-0.0036048	0.0034402	-0.954338
Fitbit Zip	Waist	Older Adults (61-85 yr)	7.2 (4.5)	0.00534601	0.00213781	0.39989	-0.00534601	0.00213781	-0.39989
Fitbit Zip	Waist	Older Adults (61-85 yr)	8.0 (5.0)
Garmin vivoactive 3	Wrist	All available ages (See Note 1)	0.8 (0.5)	0.898922	0.23003	0.255895	-0.898922	0.23003	-0.255895
Garmin vivoactive 3	Wrist	All available ages (See Note 1)	1.6 (1.0)	0.364494	0.335192	0.91961	-0.343874	0.356548	-1.03685
Garmin vivoactive 3	Wrist	All available ages (See Note 1)	2.4 (1.5)	0.0666462	0.101165	1.51794	-0.0481398	0.111282	-2.31164
Garmin vivoactive 3	Wrist	All available ages (See Note 1)	3.2 (2.0)	0.0249383	0.0284646	1.1414	-0.0213279	0.0312952	-1.46734
Garmin vivoactive 3	Wrist	All available ages (See Note 1)	4.0 (2.5)	0.0290662	0.0862608	2.96774	-0.0285309	0.0864418	-3.02976
Garmin vivoactive 3	Wrist	All available ages (See Note 1)	4.8 (3.0)	0.0137603	0.00956939	0.695435	-0.0127565	0.0108904	-0.853711
Garmin vivoactive 3	Wrist	All available ages (See Note 1)	5.6 (3.5)	0.0161307	0.0313778	1.94522	-0.0138414	0.0324753	-2.34624
Garmin vivoactive 3	Wrist	All available ages (See Note 1)	6.4 (4.0)	0.0160145	0.0184438	1.15169	-0.0146027	0.0196495	-1.34561
Garmin vivoactive 3	Wrist	All available ages (See Note 1)	7.2 (4.5)	0.0190792	0.0111799	0.585972	-0.0190792	0.0111799	-0.585972
Garmin vivoactive 3	Wrist	All available ages (See Note 1)	8.0 (5.0)
Garmin vivoactive 3	Wrist	Young Adults (21-40 yr)	0.8 (0.5)
Garmin vivoactive 3	Wrist	Young Adults (21-40 yr)	1.6 (1.0)
Garmin vivoactive 3	Wrist	Young Adults (21-40 yr)	2.4 (1.5)
Garmin vivoactive 3	Wrist	Young Adults (21-40 yr)	3.2 (2.0)
Garmin vivoactive 3	Wrist	Young Adults (21-40 yr)	4.0 (2.5)
Garmin vivoactive 3	Wrist	Young Adults (21-40 yr)	4.8 (3.0)
Garmin vivoactive 3	Wrist	Young Adults (21-40 yr)	5.6 (3.5)
Garmin vivoactive 3	Wrist	Young Adults (21-40 yr)	6.4 (4.0)
Garmin vivoactive 3	Wrist	Young Adults (21-40 yr)	7.2 (4.5)
Garmin vivoactive 3	Wrist	Young Adults (21-40 yr)	8.0 (5.0)
Garmin vivoactive 3	Wrist	Middle-Age Adults (41-60 yr)	0.8 (0.5)
Garmin vivoactive 3	Wrist	Middle-Age Adults (41-60 yr)	1.6 (1.0)
Garmin vivoactive 3	Wrist	Middle-Age Adults (41-60 yr)	2.4 (1.5)
Garmin vivoactive 3	Wrist	Middle-Age Adults (41-60 yr)	3.2 (2.0)
Garmin vivoactive 3	Wrist	Middle-Age Adults (41-60 yr)	4.0 (2.5)
Garmin vivoactive 3	Wrist	Middle-Age Adults (41-60 yr)	4.8 (3.0)
Garmin vivoactive 3	Wrist	Middle-Age Adults (41-60 yr)	5.6 (3.5)
Garmin vivoactive 3	Wrist	Middle-Age Adults (41-60 yr)	6.4 (4.0)
Garmin vivoactive 3	Wrist	Middle-Age Adults (41-60 yr)	7.2 (4.5)
Garmin vivoactive 3	Wrist	Middle-Age Adults (41-60 yr)	8.0 (5.0)
Garmin vivoactive 3	Wrist	Older Adults (61-85 yr)	0.8 (0.5)	0.898922	0.23003	0.255895	-0.898922	0.23003	-0.255895
Garmin vivoactive 3	Wrist	Older Adults (61-85 yr)	1.6 (1.0)	0.364494	0.335192	0.91961	-0.343874	0.356548	-1.03685
Garmin vivoactive 3	Wrist	Older Adults (61-85 yr)	2.4 (1.5)	0.0666462	0.101165	1.51794	-0.0481398	0.111282	-2.31164
Garmin vivoactive 3	Wrist	Older Adults (61-85 yr)	3.2 (2.0)	0.0249383	0.0284646	1.1414	-0.0213279	0.0312952	-1.46734
Garmin vivoactive 3	Wrist	Older Adults (61-85 yr)	4.0 (2.5)	0.0290662	0.0862608	2.96774	-0.0285309	0.0864418	-3.02976
Garmin vivoactive 3	Wrist	Older Adults (61-85 yr)	4.8 (3.0)	0.0137603	0.00956939	0.695435	-0.0127565	0.0108904	-0.853711
Garmin vivoactive 3	Wrist	Older Adults (61-85 yr)	5.6 (3.5)	0.0161307	0.0313778	1.94522	-0.0138414	0.0324753	-2.34624
Garmin vivoactive 3	Wrist	Older Adults (61-85 yr)	6.4 (4.0)	0.0160145	0.0184438	1.15169	-0.0146027	0.0196495	-1.34561
Garmin vivoactive 3	Wrist	Older Adults (61-85 yr)	7.2 (4.5)	0.0190792	0.0111799	0.585972	-0.0190792	0.0111799	-0.585972
Garmin vivoactive 3	Wrist	Older Adults (61-85 yr)	8.0 (5.0)
Garmin vivoactive HR	Wrist	All available ages (See Note 1)	0.8 (0.5)	0.917089	0.213536	0.232841	-0.917089	0.213536	-0.232841
Garmin vivoactive HR	Wrist	All available ages (See Note 1)	1.6 (1.0)	0.318674	0.339883	1.06655	-0.118974	0.451756	-3.79711
Garmin vivoactive HR	Wrist	All available ages (See Note 1)	2.4 (1.5)	0.0650662	0.115894	1.78117	-0.0482865	0.123932	-2.5666
Garmin vivoactive HR	Wrist	All available ages (See Note 1)	3.2 (2.0)	0.023309	0.036402	1.56172	-0.0183671	0.0391649	-2.13234
Garmin vivoactive HR	Wrist	All available ages (See Note 1)	4.0 (2.5)	0.017608	0.0331998	1.8855	-0.0169236	0.0335586	-1.98294
Garmin vivoactive HR	Wrist	All available ages (See Note 1)	4.8 (3.0)	0.0379709	0.090298	2.37808	-0.0356836	0.0912386	-2.55687
Garmin vivoactive HR	Wrist	All available ages (See Note 1)	5.6 (3.5)	0.0843528	0.134406	1.59338	-0.0679503	0.143527	-2.11223
Garmin vivoactive HR	Wrist	All available ages (See Note 1)	6.4 (4.0)	0.177069	0.156257	0.882465	-0.17613	0.15734	-0.893317
Garmin vivoactive HR	Wrist	All available ages (See Note 1)	7.2 (4.5)	0.266451	0.163985	0.615441	-0.266451	0.163985	-0.615441
Garmin vivoactive HR	Wrist	All available ages (See Note 1)	8.0 (5.0)	0.374841			-0.374841
Garmin vivoactive HR	Wrist	Young Adults (21-40 yr)	0.8 (0.5)
Garmin vivoactive HR	Wrist	Young Adults (21-40 yr)	1.6 (1.0)
Garmin vivoactive HR	Wrist	Young Adults (21-40 yr)	2.4 (1.5)
Garmin vivoactive HR	Wrist	Young Adults (21-40 yr)	3.2 (2.0)
Garmin vivoactive HR	Wrist	Young Adults (21-40 yr)	4.0 (2.5)
Garmin vivoactive HR	Wrist	Young Adults (21-40 yr)	4.8 (3.0)
Garmin vivoactive HR	Wrist	Young Adults (21-40 yr)	5.6 (3.5)
Garmin vivoactive HR	Wrist	Young Adults (21-40 yr)	6.4 (4.0)
Garmin vivoactive HR	Wrist	Young Adults (21-40 yr)	7.2 (4.5)
Garmin vivoactive HR	Wrist	Young Adults (21-40 yr)	8.0 (5.0)
Garmin vivoactive HR	Wrist	Middle-Age Adults (41-60 yr)	0.8 (0.5)	0.917089	0.213536	0.232841	-0.917089	0.213536	-0.232841
Garmin vivoactive HR	Wrist	Middle-Age Adults (41-60 yr)	1.6 (1.0)	0.318674	0.339883	1.06655	-0.118974	0.451756	-3.79711
Garmin vivoactive HR	Wrist	Middle-Age Adults (41-60 yr)	2.4 (1.5)	0.0650662	0.115894	1.78117	-0.0482865	0.123932	-2.5666
Garmin vivoactive HR	Wrist	Middle-Age Adults (41-60 yr)	3.2 (2.0)	0.023309	0.036402	1.56172	-0.0183671	0.0391649	-2.13234
Garmin vivoactive HR	Wrist	Middle-Age Adults (41-60 yr)	4.0 (2.5)	0.017608	0.0331998	1.8855	-0.0169236	0.0335586	-1.98294
Garmin vivoactive HR	Wrist	Middle-Age Adults (41-60 yr)	4.8 (3.0)	0.0379709	0.090298	2.37808	-0.0356836	0.0912386	-2.55687
Garmin vivoactive HR	Wrist	Middle-Age Adults (41-60 yr)	5.6 (3.5)	0.0843528	0.134406	1.59338	-0.0679503	0.143527	-2.11223
Garmin vivoactive HR	Wrist	Middle-Age Adults (41-60 yr)	6.4 (4.0)	0.177069	0.156257	0.882465	-0.17613	0.15734	-0.893317
Garmin vivoactive HR	Wrist	Middle-Age Adults (41-60 yr)	7.2 (4.5)	0.266451	0.163985	0.615441	-0.266451	0.163985	-0.615441
Garmin vivoactive HR	Wrist	Middle-Age Adults (41-60 yr)	8.0 (5.0)	0.374841			-0.374841
Garmin vivoactive HR	Wrist	Older Adults (61-85 yr)	0.8 (0.5)
Garmin vivoactive HR	Wrist	Older Adults (61-85 yr)	1.6 (1.0)
Garmin vivoactive HR	Wrist	Older Adults (61-85 yr)	2.4 (1.5)
Garmin vivoactive HR	Wrist	Older Adults (61-85 yr)	3.2 (2.0)
Garmin vivoactive HR	Wrist	Older Adults (61-85 yr)	4.0 (2.5)
Garmin vivoactive HR	Wrist	Older Adults (61-85 yr)	4.8 (3.0)
Garmin vivoactive HR	Wrist	Older Adults (61-85 yr)	5.6 (3.5)
Garmin vivoactive HR	Wrist	Older Adults (61-85 yr)	6.4 (4.0)
Garmin vivoactive HR	Wrist	Older Adults (61-85 yr)	7.2 (4.5)
Garmin vivoactive HR	Wrist	Older Adults (61-85 yr)	8.0 (5.0)
Garmin vivofit 2	Wrist	All available ages (See Note 1)	0.8 (0.5)	0.966062	0.106191	0.109922	-0.955103	0.180546	-0.189033
Garmin vivofit 2	Wrist	All available ages (See Note 1)	1.6 (1.0)	0.327178	0.287483	0.878674	-0.218316	0.377864	-1.73082
Garmin vivofit 2	Wrist	All available ages (See Note 1)	2.4 (1.5)	0.0415308	0.0409652	0.986379	-0.0388128	0.0435808	-1.12285
Garmin vivofit 2	Wrist	All available ages (See Note 1)	3.2 (2.0)	0.0178711	0.019335	1.08192	-0.0158265	0.0210622	-1.33082
Garmin vivofit 2	Wrist	All available ages (See Note 1)	4.0 (2.5)	0.0137153	0.0138713	1.01137	-0.00798142	0.0178442	-2.23572
Garmin vivofit 2	Wrist	All available ages (See Note 1)	4.8 (3.0)	0.0254614	0.0596285	2.34192	-0.0235983	0.0604	-2.55951
Garmin vivofit 2	Wrist	All available ages (See Note 1)	5.6 (3.5)	0.0924915	0.134168	1.45059	-0.0918147	0.134638	-1.46641
Garmin vivofit 2	Wrist	All available ages (See Note 1)	6.4 (4.0)	0.170664	0.173387	1.01595	-0.170424	0.173627	-1.0188
Garmin vivofit 2	Wrist	All available ages (See Note 1)	7.2 (4.5)	0.179591	0.166373	0.926398	-0.164553	0.181853	-1.10513
Garmin vivofit 2	Wrist	All available ages (See Note 1)	8.0 (5.0)	0.16767	0.118122	0.704492	-0.16767	0.118122	-0.704492
Garmin vivofit 2	Wrist	Young Adults (21-40 yr)	0.8 (0.5)	0.966062	0.106191	0.109922	-0.955103	0.180546	-0.189033
Garmin vivofit 2	Wrist	Young Adults (21-40 yr)	1.6 (1.0)	0.327178	0.287483	0.878674	-0.218316	0.377864	-1.73082
Garmin vivofit 2	Wrist	Young Adults (21-40 yr)	2.4 (1.5)	0.0415308	0.0409652	0.986379	-0.0388128	0.0435808	-1.12285
Garmin vivofit 2	Wrist	Young Adults (21-40 yr)	3.2 (2.0)	0.0178711	0.019335	1.08192	-0.0158265	0.0210622	-1.33082
Garmin vivofit 2	Wrist	Young Adults (21-40 yr)	4.0 (2.5)	0.0137153	0.0138713	1.01137	-0.00798142	0.0178442	-2.23572
Garmin vivofit 2	Wrist	Young Adults (21-40 yr)	4.8 (3.0)	0.0254614	0.0596285	2.34192	-0.0235983	0.0604	-2.55951
Garmin vivofit 2	Wrist	Young Adults (21-40 yr)	5.6 (3.5)	0.0924915	0.134168	1.45059	-0.0918147	0.134638	-1.46641
Garmin vivofit 2	Wrist	Young Adults (21-40 yr)	6.4 (4.0)	0.170664	0.173387	1.01595	-0.170424	0.173627	-1.0188
Garmin vivofit 2	Wrist	Young Adults (21-40 yr)	7.2 (4.5)	0.179591	0.166373	0.926398	-0.164553	0.181853	-1.10513
Garmin vivofit 2	Wrist	Young Adults (21-40 yr)	8.0 (5.0)	0.16767	0.118122	0.704492	-0.16767	0.118122	-0.704492
Garmin vivofit 2	Wrist	Middle-Age Adults (41-60 yr)	0.8 (0.5)
Garmin vivofit 2	Wrist	Middle-Age Adults (41-60 yr)	1.6 (1.0)
Garmin vivofit 2	Wrist	Middle-Age Adults (41-60 yr)	2.4 (1.5)
Garmin vivofit 2	Wrist	Middle-Age Adults (41-60 yr)	3.2 (2.0)
Garmin vivofit 2	Wrist	Middle-Age Adults (41-60 yr)	4.0 (2.5)
Garmin vivofit 2	Wrist	Middle-Age Adults (41-60 yr)	4.8 (3.0)
Garmin vivofit 2	Wrist	Middle-Age Adults (41-60 yr)	5.6 (3.5)
Garmin vivofit 2	Wrist	Middle-Age Adults (41-60 yr)	6.4 (4.0)
Garmin vivofit 2	Wrist	Middle-Age Adults (41-60 yr)	7.2 (4.5)
Garmin vivofit 2	Wrist	Middle-Age Adults (41-60 yr)	8.0 (5.0)
Garmin vivofit 2	Wrist	Older Adults (61-85 yr)	0.8 (0.5)
Garmin vivofit 2	Wrist	Older Adults (61-85 yr)	1.6 (1.0)
Garmin vivofit 2	Wrist	Older Adults (61-85 yr)	2.4 (1.5)
Garmin vivofit 2	Wrist	Older Adults (61-85 yr)	3.2 (2.0)
Garmin vivofit 2	Wrist	Older Adults (61-85 yr)	4.0 (2.5)
Garmin vivofit 2	Wrist	Older Adults (61-85 yr)	4.8 (3.0)
Garmin vivofit 2	Wrist	Older Adults (61-85 yr)	5.6 (3.5)
Garmin vivofit 2	Wrist	Older Adults (61-85 yr)	6.4 (4.0)
Garmin vivofit 2	Wrist	Older Adults (61-85 yr)	7.2 (4.5)
Garmin vivofit 2	Wrist	Older Adults (61-85 yr)	8.0 (5.0)
Garmin vivofit 3	Wrist	All available ages (See Note 1)	0.8 (0.5)	0.850444	0.237093	0.278787	-0.837279	0.280578	-0.335107
Garmin vivofit 3	Wrist	All available ages (See Note 1)	1.6 (1.0)	0.205463	0.231505	1.12675	-0.0464152	0.306903	-6.61213
Garmin vivofit 3	Wrist	All available ages (See Note 1)	2.4 (1.5)	0.138177	0.239336	1.7321	0.109256	0.254034	2.32512
Garmin vivofit 3	Wrist	All available ages (See Note 1)	3.2 (2.0)	0.0203267	0.0462487	2.27527	-0.00460098	0.0503611	-10.9458
Garmin vivofit 3	Wrist	All available ages (See Note 1)	4.0 (2.5)	0.0134931	0.0104236	0.772516	-0.0115977	0.012524	-1.07987
Garmin vivofit 3	Wrist	All available ages (See Note 1)	4.8 (3.0)	0.0184461	0.058681	3.18121	-0.0036153	0.0614431	-16.9953
Garmin vivofit 3	Wrist	All available ages (See Note 1)	5.6 (3.5)	0.0176623	0.062445	3.53549	-0.00153167	0.0649113	-42.3794
Garmin vivofit 3	Wrist	All available ages (See Note 1)	6.4 (4.0)	0.0146548	0.0178066	1.21507	-0.0100792	0.0208043	-2.06408
Garmin vivofit 3	Wrist	All available ages (See Note 1)	7.2 (4.5)	0.0159056	0.0183721	1.15507	-0.00427841	0.0243629	-5.69439
Garmin vivofit 3	Wrist	All available ages (See Note 1)	8.0 (5.0)	0.00762389			-0.00762389
Garmin vivofit 3	Wrist	Young Adults (21-40 yr)	0.8 (0.5)
Garmin vivofit 3	Wrist	Young Adults (21-40 yr)	1.6 (1.0)
Garmin vivofit 3	Wrist	Young Adults (21-40 yr)	2.4 (1.5)
Garmin vivofit 3	Wrist	Young Adults (21-40 yr)	3.2 (2.0)
Garmin vivofit 3	Wrist	Young Adults (21-40 yr)	4.0 (2.5)
Garmin vivofit 3	Wrist	Young Adults (21-40 yr)	4.8 (3.0)
Garmin vivofit 3	Wrist	Young Adults (21-40 yr)	5.6 (3.5)
Garmin vivofit 3	Wrist	Young Adults (21-40 yr)	6.4 (4.0)
Garmin vivofit 3	Wrist	Young Adults (21-40 yr)	7.2 (4.5)
Garmin vivofit 3	Wrist	Young Adults (21-40 yr)	8.0 (5.0)
Garmin vivofit 3	Wrist	Middle-Age Adults (41-60 yr)	0.8 (0.5)	0.850444	0.237093	0.278787	-0.837279	0.280578	-0.335107
Garmin vivofit 3	Wrist	Middle-Age Adults (41-60 yr)	1.6 (1.0)	0.205463	0.231505	1.12675	-0.0464152	0.306903	-6.61213
Garmin vivofit 3	Wrist	Middle-Age Adults (41-60 yr)	2.4 (1.5)	0.138177	0.239336	1.7321	0.109256	0.254034	2.32512
Garmin vivofit 3	Wrist	Middle-Age Adults (41-60 yr)	3.2 (2.0)	0.0203267	0.0462487	2.27527	-0.00460098	0.0503611	-10.9458
Garmin vivofit 3	Wrist	Middle-Age Adults (41-60 yr)	4.0 (2.5)	0.0134931	0.0104236	0.772516	-0.0115977	0.012524	-1.07987
Garmin vivofit 3	Wrist	Middle-Age Adults (41-60 yr)	4.8 (3.0)	0.0184461	0.058681	3.18121	-0.0036153	0.0614431	-16.9953
Garmin vivofit 3	Wrist	Middle-Age Adults (41-60 yr)	5.6 (3.5)	0.0176623	0.062445	3.53549	-0.00153167	0.0649113	-42.3794
Garmin vivofit 3	Wrist	Middle-Age Adults (41-60 yr)	6.4 (4.0)	0.0146548	0.0178066	1.21507	-0.0100792	0.0208043	-2.06408
Garmin vivofit 3	Wrist	Middle-Age Adults (41-60 yr)	7.2 (4.5)	0.0159056	0.0183721	1.15507	-0.00427841	0.0243629	-5.69439
Garmin vivofit 3	Wrist	Middle-Age Adults (41-60 yr)	8.0 (5.0)	0.00762389			-0.00762389
Garmin vivofit 3	Wrist	Older Adults (61-85 yr)	0.8 (0.5)
Garmin vivofit 3	Wrist	Older Adults (61-85 yr)	1.6 (1.0)
Garmin vivofit 3	Wrist	Older Adults (61-85 yr)	2.4 (1.5)
Garmin vivofit 3	Wrist	Older Adults (61-85 yr)	3.2 (2.0)
Garmin vivofit 3	Wrist	Older Adults (61-85 yr)	4.0 (2.5)
Garmin vivofit 3	Wrist	Older Adults (61-85 yr)	4.8 (3.0)
Garmin vivofit 3	Wrist	Older Adults (61-85 yr)	5.6 (3.5)
Garmin vivofit 3	Wrist	Older Adults (61-85 yr)	6.4 (4.0)
Garmin vivofit 3	Wrist	Older Adults (61-85 yr)	7.2 (4.5)
Garmin vivofit 3	Wrist	Older Adults (61-85 yr)	8.0 (5.0)
GENEActiv (Waist)	Waist	All available ages (See Note 1)	0.8 (0.5)	0.272636	0.218968	0.803149	-0.10071	0.335295	-3.32931
GENEActiv (Waist)	Waist	All available ages (See Note 1)	1.6 (1.0)	0.148498	0.15075	1.01516	0.0788686	0.196548	2.4921
GENEActiv (Waist)	Waist	All available ages (See Note 1)	2.4 (1.5)	0.0354185	0.0540238	1.5253	0.00555545	0.0644044	11.593
GENEActiv (Waist)	Waist	All available ages (See Note 1)	3.2 (2.0)	0.0107926	0.0156278	1.44801	-0.00330244	0.0187165	-5.66748
GENEActiv (Waist)	Waist	All available ages (See Note 1)	4.0 (2.5)	0.00723514	0.00679461	0.939113	0.000635433	0.00991772	15.6078
GENEActiv (Waist)	Waist	All available ages (See Note 1)	4.8 (3.0)	0.00935152	0.024367	2.60567	-0.00085909	0.026094	-30.374
GENEActiv (Waist)	Waist	All available ages (See Note 1)	5.6 (3.5)	0.00806854	0.0172692	2.14031	0.00154184	0.019008	12.3281
GENEActiv (Waist)	Waist	All available ages (See Note 1)	6.4 (4.0)	0.0170219	0.0924736	5.43264	-0.00623008	0.0938317	-15.0611
GENEActiv (Waist)	Waist	All available ages (See Note 1)	7.2 (4.5)	0.0111654	0.00914427	0.818982	0.0085926	0.0116529	1.35615
GENEActiv (Waist)	Waist	All available ages (See Note 1)	8.0 (5.0)	0.00796826	0.00725556	0.910558	0.00292896	0.011013	3.76003
GENEActiv (Waist)	Waist	Young Adults (21-40 yr)	0.8 (0.5)	0.198814	0.188816	0.949708	0.111121	0.251363	2.26206
GENEActiv (Waist)	Waist	Young Adults (21-40 yr)	1.6 (1.0)	0.231839	0.14436	0.622672	0.153408	0.22682	1.47854
GENEActiv (Waist)	Waist	Young Adults (21-40 yr)	2.4 (1.5)	0.0590289	0.0744245	1.26081	0.00998992	0.0946972	9.47928
GENEActiv (Waist)	Waist	Young Adults (21-40 yr)	3.2 (2.0)	0.0127268	0.0212476	1.66951	-0.00753926	0.0236211	-3.13308
GENEActiv (Waist)	Waist	Young Adults (21-40 yr)	4.0 (2.5)	0.00717802	0.00738427	1.02873	-0.00166927	0.0101934	-6.10654
GENEActiv (Waist)	Waist	Young Adults (21-40 yr)	4.8 (3.0)	0.0111251	0.0375499	3.37525	-0.00693225	0.0385579	-5.56211
GENEActiv (Waist)	Waist	Young Adults (21-40 yr)	5.6 (3.5)	0.00841764	0.0260969	3.10026	-0.00359925	0.0271988	-7.5568
GENEActiv (Waist)	Waist	Young Adults (21-40 yr)	6.4 (4.0)	0.00883035	0.0297028	3.36371	-0.0029239	0.0308677	-10.5571
GENEActiv (Waist)	Waist	Young Adults (21-40 yr)	7.2 (4.5)	0.00772852	0.00499203	0.645923	0.00664008	0.0064196	0.966795
GENEActiv (Waist)	Waist	Young Adults (21-40 yr)	8.0 (5.0)	0.00773669	0.00835664	1.08013	0.00588484	0.0101719	1.72849
GENEActiv (Waist)	Waist	Middle-Age Adults (41-60 yr)	0.8 (0.5)	0.25523	0.190791	0.747528	-0.11251	0.299373	-2.66086
GENEActiv (Waist)	Waist	Middle-Age Adults (41-60 yr)	1.6 (1.0)	0.144896	0.165302	1.14084	0.0611233	0.211731	3.464
GENEActiv (Waist)	Waist	Middle-Age Adults (41-60 yr)	2.4 (1.5)	0.0298987	0.0392517	1.31282	0.000666622	0.0494666	74.2049
GENEActiv (Waist)	Waist	Middle-Age Adults (41-60 yr)	3.2 (2.0)	0.00956255	0.0121375	1.26928	-0.00207169	0.0153536	-7.41115
GENEActiv (Waist)	Waist	Middle-Age Adults (41-60 yr)	4.0 (2.5)	0.00598685	0.00583485	0.97461	-0.000825876	0.00834957	-10.11
GENEActiv (Waist)	Waist	Middle-Age Adults (41-60 yr)	4.8 (3.0)	0.00618128	0.00529275	0.856255	0.00175298	0.00797858	4.55143
GENEActiv (Waist)	Waist	Middle-Age Adults (41-60 yr)	5.6 (3.5)	0.00546156	0.00475827	0.87123	0.00223439	0.00691804	3.09616
GENEActiv (Waist)	Waist	Middle-Age Adults (41-60 yr)	6.4 (4.0)	0.0312528	0.149916	4.79689	-0.0166558	0.152284	-9.14303
GENEActiv (Waist)	Waist	Middle-Age Adults (41-60 yr)	7.2 (4.5)	0.0146864	0.0105508	0.71841	0.00803832	0.0166584	2.07238
GENEActiv (Waist)	Waist	Middle-Age Adults (41-60 yr)	8.0 (5.0)	0.00889454			-0.00889454
GENEActiv (Waist)	Waist	Older Adults (61-85 yr)	0.8 (0.5)	0.367385	0.241323	0.656866	-0.31251	0.30993	-0.991744
GENEActiv (Waist)	Waist	Older Adults (61-85 yr)	1.6 (1.0)	0.0538807	0.0571568	1.0608	0.00986632	0.0782039	7.92635
GENEActiv (Waist)	Waist	Older Adults (61-85 yr)	2.4 (1.5)	0.0131153	0.012072	0.920449	0.00557419	0.0169963	3.0491
GENEActiv (Waist)	Waist	Older Adults (61-85 yr)	3.2 (2.0)	0.00974799	0.00962481	0.987363	0.000638193	0.0137406	21.5305
GENEActiv (Waist)	Waist	Older Adults (61-85 yr)	4.0 (2.5)	0.00873969	0.00685065	0.783855	0.00522156	0.00984213	1.8849
GENEActiv (Waist)	Waist	Older Adults (61-85 yr)	4.8 (3.0)	0.0109356	0.0135994	1.24359	0.00420846	0.0169914	4.03743
GENEActiv (Waist)	Waist	Older Adults (61-85 yr)	5.6 (3.5)	0.0115751	0.00850475	0.734745	0.00914442	0.011132	1.21735
GENEActiv (Waist)	Waist	Older Adults (61-85 yr)	6.4 (4.0)	0.00962905	0.00597189	0.620195	0.00962905	0.00597189	0.620195
GENEActiv (Waist)	Waist	Older Adults (61-85 yr)	7.2 (4.5)	0.0268959	0.0120863	0.449373	0.0268959	0.0120863	0.449373
GENEActiv (Waist)	Waist	Older Adults (61-85 yr)	8.0 (5.0)
GENEActiv (Wrist)	Wrist	All available ages (See Note 1)	0.8 (0.5)	0.323378	0.235324	0.727704	-0.196959	0.348515	-1.76948
GENEActiv (Wrist)	Wrist	All available ages (See Note 1)	1.6 (1.0)	0.164947	0.179725	1.0896	0.115065	0.215258	1.87075
GENEActiv (Wrist)	Wrist	All available ages (See Note 1)	2.4 (1.5)	0.0485269	0.0703341	1.44938	0.00759685	0.0851774	11.2122
GENEActiv (Wrist)	Wrist	All available ages (See Note 1)	3.2 (2.0)	0.0311448	0.0588597	1.88987	-0.024399	0.0619758	-2.5401
GENEActiv (Wrist)	Wrist	All available ages (See Note 1)	4.0 (2.5)	0.0531045	0.0905936	1.70595	-0.0479299	0.0934486	-1.94969
GENEActiv (Wrist)	Wrist	All available ages (See Note 1)	4.8 (3.0)	0.0790684	0.122828	1.55344	-0.0739904	0.125968	-1.70249
GENEActiv (Wrist)	Wrist	All available ages (See Note 1)	5.6 (3.5)	0.113813	0.146966	1.29129	-0.107753	0.151491	-1.40591
GENEActiv (Wrist)	Wrist	All available ages (See Note 1)	6.4 (4.0)	0.145487	0.159565	1.09677	-0.143084	0.161741	-1.13039
GENEActiv (Wrist)	Wrist	All available ages (See Note 1)	7.2 (4.5)	0.183279	0.170233	0.928819	-0.17757	0.17633	-0.993014
GENEActiv (Wrist)	Wrist	All available ages (See Note 1)	8.0 (5.0)	0.198075	0.167047	0.843353	-0.198075	0.167047	-0.843353
GENEActiv (Wrist)	Wrist	Young Adults (21-40 yr)	0.8 (0.5)	0.269681	0.194656	0.721799	-0.0174777	0.333585	-19.0863
GENEActiv (Wrist)	Wrist	Young Adults (21-40 yr)	1.6 (1.0)	0.189744	0.167559	0.883082	0.165543	0.191804	1.15864
GENEActiv (Wrist)	Wrist	Young Adults (21-40 yr)	2.4 (1.5)	0.0626555	0.0780021	1.24494	0.0196585	0.09834	5.00241
GENEActiv (Wrist)	Wrist	Young Adults (21-40 yr)	3.2 (2.0)	0.0408465	0.0714095	1.74824	-0.0376735	0.073156	-1.94184
GENEActiv (Wrist)	Wrist	Young Adults (21-40 yr)	4.0 (2.5)	0.0780088	0.110642	1.41832	-0.076033	0.112027	-1.4734
GENEActiv (Wrist)	Wrist	Young Adults (21-40 yr)	4.8 (3.0)	0.108966	0.126323	1.15929	-0.106773	0.128207	-1.20074
GENEActiv (Wrist)	Wrist	Young Adults (21-40 yr)	5.6 (3.5)	0.164792	0.155439	0.943242	-0.163212	0.157121	-0.962686
GENEActiv (Wrist)	Wrist	Young Adults (21-40 yr)	6.4 (4.0)	0.185595	0.157561	0.848952	-0.185332	0.157875	-0.851848
GENEActiv (Wrist)	Wrist	Young Adults (21-40 yr)	7.2 (4.5)	0.182993	0.161136	0.880561	-0.180429	0.164121	-0.909615
GENEActiv (Wrist)	Wrist	Young Adults (21-40 yr)	8.0 (5.0)	0.1326	0.0928793	0.700447	-0.1326	0.0928793	-0.700447
GENEActiv (Wrist)	Wrist	Middle-Age Adults (41-60 yr)	0.8 (0.5)	0.304484	0.253768	0.833438	-0.232264	0.322088	-1.38674
GENEActiv (Wrist)	Wrist	Middle-Age Adults (41-60 yr)	1.6 (1.0)	0.181909	0.215825	1.18645	0.159528	0.233105	1.46121
GENEActiv (Wrist)	Wrist	Middle-Age Adults (41-60 yr)	2.4 (1.5)	0.0349963	0.0514047	1.46886	0.0125768	0.0610341	4.85293
GENEActiv (Wrist)	Wrist	Middle-Age Adults (41-60 yr)	3.2 (2.0)	0.0275809	0.0511972	1.85625	-0.0186265	0.0551478	-2.96072
GENEActiv (Wrist)	Wrist	Middle-Age Adults (41-60 yr)	4.0 (2.5)	0.047225	0.0827739	1.75276	-0.0441668	0.0844707	-1.91254
GENEActiv (Wrist)	Wrist	Middle-Age Adults (41-60 yr)	4.8 (3.0)	0.0810612	0.12873	1.58806	-0.0781809	0.130527	-1.66954
GENEActiv (Wrist)	Wrist	Middle-Age Adults (41-60 yr)	5.6 (3.5)	0.110781	0.144455	1.30396	-0.108508	0.146198	-1.34735
GENEActiv (Wrist)	Wrist	Middle-Age Adults (41-60 yr)	6.4 (4.0)	0.128152	0.155804	1.21578	-0.125658	0.157872	-1.25637
GENEActiv (Wrist)	Wrist	Middle-Age Adults (41-60 yr)	7.2 (4.5)	0.224547	0.192253	0.856179	-0.221154	0.196497	-0.88851
GENEActiv (Wrist)	Wrist	Middle-Age Adults (41-60 yr)	8.0 (5.0)	0.459975			-0.459975
GENEActiv (Wrist)	Wrist	Older Adults (61-85 yr)	0.8 (0.5)	0.396883	0.240577	0.606166	-0.35093	0.304497	-0.867684
GENEActiv (Wrist)	Wrist	Older Adults (61-85 yr)	1.6 (1.0)	0.119174	0.143278	1.20226	0.0118026	0.186569	15.8075
GENEActiv (Wrist)	Wrist	Older Adults (61-85 yr)	2.4 (1.5)	0.0459142	0.0756411	1.64744	-0.0119398	0.0878541	-7.35811
GENEActiv (Wrist)	Wrist	Older Adults (61-85 yr)	3.2 (2.0)	0.0229133	0.0474117	2.06918	-0.014106	0.0507873	-3.60041
GENEActiv (Wrist)	Wrist	Older Adults (61-85 yr)	4.0 (2.5)	0.0284416	0.0589342	2.07211	-0.0169403	0.0632774	-3.73531
GENEActiv (Wrist)	Wrist	Older Adults (61-85 yr)	4.8 (3.0)	0.0356622	0.0972793	2.7278	-0.023944	0.100871	-4.21279
GENEActiv (Wrist)	Wrist	Older Adults (61-85 yr)	5.6 (3.5)	0.0333956	0.0914934	2.73968	-0.0141884	0.0964743	-6.79952
GENEActiv (Wrist)	Wrist	Older Adults (61-85 yr)	6.4 (4.0)	0.0369959	0.121006	3.27079	-0.0266699	0.12387	-4.64454
GENEActiv (Wrist)	Wrist	Older Adults (61-85 yr)	7.2 (4.5)	0.0205879	0.0175447	0.852185	0.0205879	0.0175447	0.852185
GENEActiv (Wrist)	Wrist	Older Adults (61-85 yr)	8.0 (5.0)
NL-1000	Waist	All available ages (See Note 1)	0.8 (0.5)	0.970518	0.0940173	0.0968732	-0.970518	0.0940173	-0.0968732
NL-1000	Waist	All available ages (See Note 1)	1.6 (1.0)	0.75979	0.249598	0.328509	-0.756885	0.258307	-0.341277
NL-1000	Waist	All available ages (See Note 1)	2.4 (1.5)	0.254614	0.215584	0.846708	-0.210748	0.258793	-1.22798
NL-1000	Waist	All available ages (See Note 1)	3.2 (2.0)	0.0660564	0.102603	1.55326	-0.0530933	0.109901	-2.06997
NL-1000	Waist	All available ages (See Note 1)	4.0 (2.5)	0.0229286	0.0941067	4.10433	-0.0178759	0.0952005	-5.32563
NL-1000	Waist	All available ages (See Note 1)	4.8 (3.0)	0.0183577	0.0909954	4.95679	-0.00734559	0.0925445	-12.5987
NL-1000	Waist	All available ages (See Note 1)	5.6 (3.5)	0.0138956	0.081571	5.87029	-0.0103593	0.0820978	-7.92507
NL-1000	Waist	All available ages (See Note 1)	6.4 (4.0)	0.00446167	0.00494104	1.10744	-0.000317289	0.0066617	-20.9956
NL-1000	Waist	All available ages (See Note 1)	7.2 (4.5)	0.00891196	0.0171915	1.92903	-0.00286758	0.0191982	-6.69492
NL-1000	Waist	All available ages (See Note 1)	8.0 (5.0)	0.00849808	0.00282043	0.33189	-0.00544852	0.00781783	-1.43485
NL-1000	Waist	Young Adults (21-40 yr)	0.8 (0.5)	0.974699	0.109263	0.112099	-0.974699	0.109263	-0.112099
NL-1000	Waist	Young Adults (21-40 yr)	1.6 (1.0)	0.746901	0.275491	0.368846	-0.743329	0.285105	-0.383552
NL-1000	Waist	Young Adults (21-40 yr)	2.4 (1.5)	0.223562	0.176131	0.787841	-0.142967	0.246854	-1.72665
NL-1000	Waist	Young Adults (21-40 yr)	3.2 (2.0)	0.0394264	0.0598484	1.51798	-0.0110913	0.0709322	-6.39528
NL-1000	Waist	Young Adults (21-40 yr)	4.0 (2.5)	0.0211338	0.102172	4.83454	-0.0133019	0.1035	-7.78089
NL-1000	Waist	Young Adults (21-40 yr)	4.8 (3.0)	0.00577443	0.019047	3.29851	0.00333385	0.0196292	5.88785
NL-1000	Waist	Young Adults (21-40 yr)	5.6 (3.5)	0.00341856	0.00500379	1.46371	0.00134338	0.0059209	4.40747
NL-1000	Waist	Young Adults (21-40 yr)	6.4 (4.0)	0.00329607	0.00413544	1.25466	0.00108322	0.00519099	4.79217
NL-1000	Waist	Young Adults (21-40 yr)	7.2 (4.5)	0.00788838	0.0186311	2.36184	-0.00253728	0.0201303	-7.93384
NL-1000	Waist	Young Adults (21-40 yr)	8.0 (5.0)	0.00871662	0.00320749	0.367974	-0.00871662	0.00320749	-0.367974
NL-1000	Waist	Middle-Age Adults (41-60 yr)	0.8 (0.5)	0.961479	0.112514	0.117022	-0.961479	0.112514	-0.117022
NL-1000	Waist	Middle-Age Adults (41-60 yr)	1.6 (1.0)	0.765489	0.250616	0.327393	-0.759987	0.267039	-0.351373
NL-1000	Waist	Middle-Age Adults (41-60 yr)	2.4 (1.5)	0.253193	0.229261	0.905482	-0.213685	0.266913	-1.24909
NL-1000	Waist	Middle-Age Adults (41-60 yr)	3.2 (2.0)	0.0658302	0.0936291	1.42228	-0.0598058	0.0976377	-1.63258
NL-1000	Waist	Middle-Age Adults (41-60 yr)	4.0 (2.5)	0.0209368	0.0890909	4.25523	-0.0161052	0.0901027	-5.59464
NL-1000	Waist	Middle-Age Adults (41-60 yr)	4.8 (3.0)	0.0143351	0.0841059	5.86711	0.00730869	0.0850168	11.6323
NL-1000	Waist	Middle-Age Adults (41-60 yr)	5.6 (3.5)	0.00681093	0.0184208	2.70459	-0.00346279	0.0193443	-5.58631
NL-1000	Waist	Middle-Age Adults (41-60 yr)	6.4 (4.0)	0.00467021	0.00521736	1.11716	0.000705738	0.00700129	9.92051
NL-1000	Waist	Middle-Age Adults (41-60 yr)	7.2 (4.5)	0.0100615	0.0164311	1.63307	-0.00106175	0.0194728	-18.3402
NL-1000	Waist	Middle-Age Adults (41-60 yr)	8.0 (5.0)	0.00762389			0.00762389
NL-1000	Waist	Older Adults (61-85 yr)	0.8 (0.5)	0.974485	0.057345	0.0588465	-0.974485	0.057345	-0.0588465
NL-1000	Waist	Older Adults (61-85 yr)	1.6 (1.0)	0.766316	0.225465	0.294219	-0.766316	0.225465	-0.294219
NL-1000	Waist	Older Adults (61-85 yr)	2.4 (1.5)	0.284807	0.233492	0.819826	-0.271102	0.249453	-0.920145
NL-1000	Waist	Older Adults (61-85 yr)	3.2 (2.0)	0.0925753	0.133876	1.44613	-0.0881128	0.136891	-1.55359
NL-1000	Waist	Older Adults (61-85 yr)	4.0 (2.5)	0.0268907	0.0914295	3.40004	-0.0245355	0.0920984	-3.75368
NL-1000	Waist	Older Adults (61-85 yr)	4.8 (3.0)	0.0379828	0.136903	3.60435	-0.0372854	0.137098	-3.67699
NL-1000	Waist	Older Adults (61-85 yr)	5.6 (3.5)	0.0406039	0.160587	3.95495	-0.0386454	0.161079	-4.16814
NL-1000	Waist	Older Adults (61-85 yr)	6.4 (4.0)	0.00829782	0.00522924	0.630194	-0.00829782	0.00522924	-0.630194
NL-1000	Waist	Older Adults (61-85 yr)	7.2 (4.5)	0.0128435	0.00828469	0.645051	-0.0128435	0.00828469	-0.645051
NL-1000	Waist	Older Adults (61-85 yr)	8.0 (5.0)
Piezo Rx	Waist	All available ages (See Note 1)	0.8 (0.5)	0.800037	0.284943	0.356162	-0.799963	0.285153	-0.356458
Piezo Rx	Waist	All available ages (See Note 1)	1.6 (1.0)	0.170359	0.259052	1.52062	-0.162803	0.263921	-1.62111
Piezo Rx	Waist	All available ages (See Note 1)	2.4 (1.5)	0.020062	0.051987	2.59132	-0.0119601	0.0544534	-4.55293
Piezo Rx	Waist	All available ages (See Note 1)	3.2 (2.0)	0.0108078	0.0281519	2.60478	-0.00664989	0.0294283	-4.42538
Piezo Rx	Waist	All available ages (See Note 1)	4.0 (2.5)	0.00649491	0.0138095	2.12621	-0.000787059	0.0152587	-19.387
Piezo Rx	Waist	All available ages (See Note 1)	4.8 (3.0)	0.00813687	0.0168309	2.06848	-0.00219599	0.0185906	-8.46571
Piezo Rx	Waist	All available ages (See Note 1)	5.6 (3.5)	0.024015	0.118929	4.9523	-0.0197058	0.119735	-6.07614
Piezo Rx	Waist	All available ages (See Note 1)	6.4 (4.0)	0.0528083	0.183832	3.48112	0.039193	0.187417	4.78189
Piezo Rx	Waist	All available ages (See Note 1)	7.2 (4.5)	0.00569394	0.0046525	0.817097	-0.00569394	0.0046525	-0.817097
Piezo Rx	Waist	All available ages (See Note 1)	8.0 (5.0)
Piezo Rx	Waist	Young Adults (21-40 yr)	0.8 (0.5)
Piezo Rx	Waist	Young Adults (21-40 yr)	1.6 (1.0)
Piezo Rx	Waist	Young Adults (21-40 yr)	2.4 (1.5)
Piezo Rx	Waist	Young Adults (21-40 yr)	3.2 (2.0)
Piezo Rx	Waist	Young Adults (21-40 yr)	4.0 (2.5)
Piezo Rx	Waist	Young Adults (21-40 yr)	4.8 (3.0)
Piezo Rx	Waist	Young Adults (21-40 yr)	5.6 (3.5)
Piezo Rx	Waist	Young Adults (21-40 yr)	6.4 (4.0)
Piezo Rx	Waist	Young Adults (21-40 yr)	7.2 (4.5)
Piezo Rx	Waist	Young Adults (21-40 yr)	8.0 (5.0)
Piezo Rx	Waist	Middle-Age Adults (41-60 yr)	0.8 (0.5)
Piezo Rx	Waist	Middle-Age Adults (41-60 yr)	1.6 (1.0)
Piezo Rx	Waist	Middle-Age Adults (41-60 yr)	2.4 (1.5)
Piezo Rx	Waist	Middle-Age Adults (41-60 yr)	3.2 (2.0)
Piezo Rx	Waist	Middle-Age Adults (41-60 yr)	4.0 (2.5)
Piezo Rx	Waist	Middle-Age Adults (41-60 yr)	4.8 (3.0)
Piezo Rx	Waist	Middle-Age Adults (41-60 yr)	5.6 (3.5)
Piezo Rx	Waist	Middle-Age Adults (41-60 yr)	6.4 (4.0)
Piezo Rx	Waist	Middle-Age Adults (41-60 yr)	7.2 (4.5)
Piezo Rx	Waist	Middle-Age Adults (41-60 yr)	8.0 (5.0)
Piezo Rx	Waist	Older Adults (61-85 yr)	0.8 (0.5)	0.800037	0.284943	0.356162	-0.799963	0.285153	-0.356458
Piezo Rx	Waist	Older Adults (61-85 yr)	1.6 (1.0)	0.170359	0.259052	1.52062	-0.162803	0.263921	-1.62111
Piezo Rx	Waist	Older Adults (61-85 yr)	2.4 (1.5)	0.020062	0.051987	2.59132	-0.0119601	0.0544534	-4.55293
Piezo Rx	Waist	Older Adults (61-85 yr)	3.2 (2.0)	0.0108078	0.0281519	2.60478	-0.00664989	0.0294283	-4.42538
Piezo Rx	Waist	Older Adults (61-85 yr)	4.0 (2.5)	0.00649491	0.0138095	2.12621	-0.000787059	0.0152587	-19.387
Piezo Rx	Waist	Older Adults (61-85 yr)	4.8 (3.0)	0.00813687	0.0168309	2.06848	-0.00219599	0.0185906	-8.46571
Piezo Rx	Waist	Older Adults (61-85 yr)	5.6 (3.5)	0.024015	0.118929	4.9523	-0.0197058	0.119735	-6.07614
Piezo Rx	Waist	Older Adults (61-85 yr)	6.4 (4.0)	0.0528083	0.183832	3.48112	0.039193	0.187417	4.78189
Piezo Rx	Waist	Older Adults (61-85 yr)	7.2 (4.5)	0.00569394	0.0046525	0.817097	-0.00569394	0.0046525	-0.817097
Piezo Rx	Waist	Older Adults (61-85 yr)	8.0 (5.0)
Polar M600	Wrist	All available ages (See Note 1)	0.8 (0.5)	0.860393	0.239671	0.27856	-0.860393	0.239671	-0.27856
Polar M600	Wrist	All available ages (See Note 1)	1.6 (1.0)	0.614108	0.311392	0.507064	-0.585329	0.363159	-0.620435
Polar M600	Wrist	All available ages (See Note 1)	2.4 (1.5)	0.262873	0.246006	0.935836	-0.245088	0.263934	-1.0769
Polar M600	Wrist	All available ages (See Note 1)	3.2 (2.0)	0.0961363	0.123868	1.28846	-0.064337	0.143216	-2.22603
Polar M600	Wrist	All available ages (See Note 1)	4.0 (2.5)	0.0772288	0.099941	1.29409	-0.0385483	0.120532	-3.12677
Polar M600	Wrist	All available ages (See Note 1)	4.8 (3.0)	0.0600492	0.120138	2.00065	-0.03501	0.129809	-3.70777
Polar M600	Wrist	All available ages (See Note 1)	5.6 (3.5)	0.0544236	0.0526764	0.967897	-0.0353127	0.0672831	-1.90535
Polar M600	Wrist	All available ages (See Note 1)	6.4 (4.0)	0.0334537	0.0337439	1.00867	-0.0323739	0.034845	-1.07633
Polar M600	Wrist	All available ages (See Note 1)	7.2 (4.5)	0.0260817	0.0135744	0.520456	-0.0260817	0.0135744	-0.520456
Polar M600	Wrist	All available ages (See Note 1)	8.0 (5.0)
Polar M600	Wrist	Young Adults (21-40 yr)	0.8 (0.5)
Polar M600	Wrist	Young Adults (21-40 yr)	1.6 (1.0)
Polar M600	Wrist	Young Adults (21-40 yr)	2.4 (1.5)
Polar M600	Wrist	Young Adults (21-40 yr)	3.2 (2.0)
Polar M600	Wrist	Young Adults (21-40 yr)	4.0 (2.5)
Polar M600	Wrist	Young Adults (21-40 yr)	4.8 (3.0)
Polar M600	Wrist	Young Adults (21-40 yr)	5.6 (3.5)
Polar M600	Wrist	Young Adults (21-40 yr)	6.4 (4.0)
Polar M600	Wrist	Young Adults (21-40 yr)	7.2 (4.5)
Polar M600	Wrist	Young Adults (21-40 yr)	8.0 (5.0)
Polar M600	Wrist	Middle-Age Adults (41-60 yr)	0.8 (0.5)
Polar M600	Wrist	Middle-Age Adults (41-60 yr)	1.6 (1.0)
Polar M600	Wrist	Middle-Age Adults (41-60 yr)	2.4 (1.5)
Polar M600	Wrist	Middle-Age Adults (41-60 yr)	3.2 (2.0)
Polar M600	Wrist	Middle-Age Adults (41-60 yr)	4.0 (2.5)
Polar M600	Wrist	Middle-Age Adults (41-60 yr)	4.8 (3.0)
Polar M600	Wrist	Middle-Age Adults (41-60 yr)	5.6 (3.5)
Polar M600	Wrist	Middle-Age Adults (41-60 yr)	6.4 (4.0)
Polar M600	Wrist	Middle-Age Adults (41-60 yr)	7.2 (4.5)
Polar M600	Wrist	Middle-Age Adults (41-60 yr)	8.0 (5.0)
Polar M600	Wrist	Older Adults (61-85 yr)	0.8 (0.5)	0.860393	0.239671	0.27856	-0.860393	0.239671	-0.27856
Polar M600	Wrist	Older Adults (61-85 yr)	1.6 (1.0)	0.614108	0.311392	0.507064	-0.585329	0.363159	-0.620435
Polar M600	Wrist	Older Adults (61-85 yr)	2.4 (1.5)	0.262873	0.246006	0.935836	-0.245088	0.263934	-1.0769
Polar M600	Wrist	Older Adults (61-85 yr)	3.2 (2.0)	0.0961363	0.123868	1.28846	-0.064337	0.143216	-2.22603
Polar M600	Wrist	Older Adults (61-85 yr)	4.0 (2.5)	0.0772288	0.099941	1.29409	-0.0385483	0.120532	-3.12677
Polar M600	Wrist	Older Adults (61-85 yr)	4.8 (3.0)	0.0600492	0.120138	2.00065	-0.03501	0.129809	-3.70777
Polar M600	Wrist	Older Adults (61-85 yr)	5.6 (3.5)	0.0544236	0.0526764	0.967897	-0.0353127	0.0672831	-1.90535
Polar M600	Wrist	Older Adults (61-85 yr)	6.4 (4.0)	0.0334537	0.0337439	1.00867	-0.0323739	0.034845	-1.07633
Polar M600	Wrist	Older Adults (61-85 yr)	7.2 (4.5)	0.0260817	0.0135744	0.520456	-0.0260817	0.0135744	-0.520456
Polar M600	Wrist	Older Adults (61-85 yr)	8.0 (5.0)
Samsung Gear Fit2	Wrist	All available ages (See Note 1)	0.8 (0.5)	0.960421	0.154766	0.161144	-0.960421	0.154766	-0.161144
Samsung Gear Fit2	Wrist	All available ages (See Note 1)	1.6 (1.0)	0.730233	0.335181	0.459005	-0.724643	0.347252	-0.479204
Samsung Gear Fit2	Wrist	All available ages (See Note 1)	2.4 (1.5)	0.18058	0.21745	1.20418	-0.0338814	0.281335	-8.30352
Samsung Gear Fit2	Wrist	All available ages (See Note 1)	3.2 (2.0)	0.0372894	0.113673	3.04841	-0.0276151	0.116438	-4.21647
Samsung Gear Fit2	Wrist	All available ages (See Note 1)	4.0 (2.5)	0.0254229	0.0311773	1.22635	-0.0245327	0.0318918	-1.29997
Samsung Gear Fit2	Wrist	All available ages (See Note 1)	4.8 (3.0)	0.0233007	0.0281215	1.2069	-0.0183374	0.0316254	-1.72464
Samsung Gear Fit2	Wrist	All available ages (See Note 1)	5.6 (3.5)	0.0185326	0.0200903	1.08405	-0.0165101	0.0218054	-1.32073
Samsung Gear Fit2	Wrist	All available ages (See Note 1)	6.4 (4.0)	0.0273628	0.0296805	1.0847	-0.026295	0.0306508	-1.16565
Samsung Gear Fit2	Wrist	All available ages (See Note 1)	7.2 (4.5)	0.120799	0.135737	1.12366	-0.120799	0.135737	-1.12366
Samsung Gear Fit2	Wrist	All available ages (See Note 1)	8.0 (5.0)	0.212198			-0.212198
Samsung Gear Fit2	Wrist	Young Adults (21-40 yr)	0.8 (0.5)
Samsung Gear Fit2	Wrist	Young Adults (21-40 yr)	1.6 (1.0)
Samsung Gear Fit2	Wrist	Young Adults (21-40 yr)	2.4 (1.5)
Samsung Gear Fit2	Wrist	Young Adults (21-40 yr)	3.2 (2.0)
Samsung Gear Fit2	Wrist	Young Adults (21-40 yr)	4.0 (2.5)
Samsung Gear Fit2	Wrist	Young Adults (21-40 yr)	4.8 (3.0)
Samsung Gear Fit2	Wrist	Young Adults (21-40 yr)	5.6 (3.5)
Samsung Gear Fit2	Wrist	Young Adults (21-40 yr)	6.4 (4.0)
Samsung Gear Fit2	Wrist	Young Adults (21-40 yr)	7.2 (4.5)
Samsung Gear Fit2	Wrist	Young Adults (21-40 yr)	8.0 (5.0)
Samsung Gear Fit2	Wrist	Middle-Age Adults (41-60 yr)	0.8 (0.5)	0.960421	0.154766	0.161144	-0.960421	0.154766	-0.161144
Samsung Gear Fit2	Wrist	Middle-Age Adults (41-60 yr)	1.6 (1.0)	0.730233	0.335181	0.459005	-0.724643	0.347252	-0.479204
Samsung Gear Fit2	Wrist	Middle-Age Adults (41-60 yr)	2.4 (1.5)	0.18058	0.21745	1.20418	-0.0338814	0.281335	-8.30352
Samsung Gear Fit2	Wrist	Middle-Age Adults (41-60 yr)	3.2 (2.0)	0.0372894	0.113673	3.04841	-0.0276151	0.116438	-4.21647
Samsung Gear Fit2	Wrist	Middle-Age Adults (41-60 yr)	4.0 (2.5)	0.0254229	0.0311773	1.22635	-0.0245327	0.0318918	-1.29997
Samsung Gear Fit2	Wrist	Middle-Age Adults (41-60 yr)	4.8 (3.0)	0.0233007	0.0281215	1.2069	-0.0183374	0.0316254	-1.72464
Samsung Gear Fit2	Wrist	Middle-Age Adults (41-60 yr)	5.6 (3.5)	0.0185326	0.0200903	1.08405	-0.0165101	0.0218054	-1.32073
Samsung Gear Fit2	Wrist	Middle-Age Adults (41-60 yr)	6.4 (4.0)	0.0273628	0.0296805	1.0847	-0.026295	0.0306508	-1.16565
Samsung Gear Fit2	Wrist	Middle-Age Adults (41-60 yr)	7.2 (4.5)	0.120799	0.135737	1.12366	-0.120799	0.135737	-1.12366
Samsung Gear Fit2	Wrist	Middle-Age Adults (41-60 yr)	8.0 (5.0)	0.212198			-0.212198
Samsung Gear Fit2	Wrist	Older Adults (61-85 yr)	0.8 (0.5)
Samsung Gear Fit2	Wrist	Older Adults (61-85 yr)	1.6 (1.0)
Samsung Gear Fit2	Wrist	Older Adults (61-85 yr)	2.4 (1.5)
Samsung Gear Fit2	Wrist	Older Adults (61-85 yr)	3.2 (2.0)
Samsung Gear Fit2	Wrist	Older Adults (61-85 yr)	4.0 (2.5)
Samsung Gear Fit2	Wrist	Older Adults (61-85 yr)	4.8 (3.0)
Samsung Gear Fit2	Wrist	Older Adults (61-85 yr)	5.6 (3.5)
Samsung Gear Fit2	Wrist	Older Adults (61-85 yr)	6.4 (4.0)
Samsung Gear Fit2	Wrist	Older Adults (61-85 yr)	7.2 (4.5)
Samsung Gear Fit2	Wrist	Older Adults (61-85 yr)	8.0 (5.0)
Samsung Gear Fit2 Pro	Wrist	All available ages (See Note 1)	0.8 (0.5)	0.932432	0.193952	0.208006	-0.926816	0.21947	-0.236801
Samsung Gear Fit2 Pro	Wrist	All available ages (See Note 1)	1.6 (1.0)	0.671048	0.350588	0.522448	-0.658573	0.373748	-0.567513
Samsung Gear Fit2 Pro	Wrist	All available ages (See Note 1)	2.4 (1.5)	0.19039	0.275064	1.44474	-0.146882	0.300844	-2.0482
Samsung Gear Fit2 Pro	Wrist	All available ages (See Note 1)	3.2 (2.0)	0.0484016	0.0352434	0.728145	-0.0484016	0.0352434	-0.728145
Samsung Gear Fit2 Pro	Wrist	All available ages (See Note 1)	4.0 (2.5)	0.0432151	0.0291453	0.674424	-0.0431626	0.029224	-0.677068
Samsung Gear Fit2 Pro	Wrist	All available ages (See Note 1)	4.8 (3.0)	0.0330981	0.0455037	1.37481	-0.0328192	0.0457083	-1.39273
Samsung Gear Fit2 Pro	Wrist	All available ages (See Note 1)	5.6 (3.5)	0.0351592	0.0335753	0.95495	-0.0343523	0.0344178	-1.00191
Samsung Gear Fit2 Pro	Wrist	All available ages (See Note 1)	6.4 (4.0)	0.0559426	0.055497	0.992034	-0.0559426	0.055497	-0.992034
Samsung Gear Fit2 Pro	Wrist	All available ages (See Note 1)	7.2 (4.5)	0.0678975	0.047014	0.692426	-0.0678975	0.047014	-0.692426
Samsung Gear Fit2 Pro	Wrist	All available ages (See Note 1)	8.0 (5.0)
Samsung Gear Fit2 Pro	Wrist	Young Adults (21-40 yr)	0.8 (0.5)
Samsung Gear Fit2 Pro	Wrist	Young Adults (21-40 yr)	1.6 (1.0)
Samsung Gear Fit2 Pro	Wrist	Young Adults (21-40 yr)	2.4 (1.5)
Samsung Gear Fit2 Pro	Wrist	Young Adults (21-40 yr)	3.2 (2.0)
Samsung Gear Fit2 Pro	Wrist	Young Adults (21-40 yr)	4.0 (2.5)
Samsung Gear Fit2 Pro	Wrist	Young Adults (21-40 yr)	4.8 (3.0)
Samsung Gear Fit2 Pro	Wrist	Young Adults (21-40 yr)	5.6 (3.5)
Samsung Gear Fit2 Pro	Wrist	Young Adults (21-40 yr)	6.4 (4.0)
Samsung Gear Fit2 Pro	Wrist	Young Adults (21-40 yr)	7.2 (4.5)
Samsung Gear Fit2 Pro	Wrist	Young Adults (21-40 yr)	8.0 (5.0)
Samsung Gear Fit2 Pro	Wrist	Middle-Age Adults (41-60 yr)	0.8 (0.5)
Samsung Gear Fit2 Pro	Wrist	Middle-Age Adults (41-60 yr)	1.6 (1.0)
Samsung Gear Fit2 Pro	Wrist	Middle-Age Adults (41-60 yr)	2.4 (1.5)
Samsung Gear Fit2 Pro	Wrist	Middle-Age Adults (41-60 yr)	3.2 (2.0)
Samsung Gear Fit2 Pro	Wrist	Middle-Age Adults (41-60 yr)	4.0 (2.5)
Samsung Gear Fit2 Pro	Wrist	Middle-Age Adults (41-60 yr)	4.8 (3.0)
Samsung Gear Fit2 Pro	Wrist	Middle-Age Adults (41-60 yr)	5.6 (3.5)
Samsung Gear Fit2 Pro	Wrist	Middle-Age Adults (41-60 yr)	6.4 (4.0)
Samsung Gear Fit2 Pro	Wrist	Middle-Age Adults (41-60 yr)	7.2 (4.5)
Samsung Gear Fit2 Pro	Wrist	Middle-Age Adults (41-60 yr)	8.0 (5.0)
Samsung Gear Fit2 Pro	Wrist	Older Adults (61-85 yr)	0.8 (0.5)	0.932432	0.193952	0.208006	-0.926816	0.21947	-0.236801
Samsung Gear Fit2 Pro	Wrist	Older Adults (61-85 yr)	1.6 (1.0)	0.671048	0.350588	0.522448	-0.658573	0.373748	-0.567513
Samsung Gear Fit2 Pro	Wrist	Older Adults (61-85 yr)	2.4 (1.5)	0.19039	0.275064	1.44474	-0.146882	0.300844	-2.0482
Samsung Gear Fit2 Pro	Wrist	Older Adults (61-85 yr)	3.2 (2.0)	0.0484016	0.0352434	0.728145	-0.0484016	0.0352434	-0.728145
Samsung Gear Fit2 Pro	Wrist	Older Adults (61-85 yr)	4.0 (2.5)	0.0432151	0.0291453	0.674424	-0.0431626	0.029224	-0.677068
Samsung Gear Fit2 Pro	Wrist	Older Adults (61-85 yr)	4.8 (3.0)	0.0330981	0.0455037	1.37481	-0.0328192	0.0457083	-1.39273
Samsung Gear Fit2 Pro	Wrist	Older Adults (61-85 yr)	5.6 (3.5)	0.0351592	0.0335753	0.95495	-0.0343523	0.0344178	-1.00191
Samsung Gear Fit2 Pro	Wrist	Older Adults (61-85 yr)	6.4 (4.0)	0.0559426	0.055497	0.992034	-0.0559426	0.055497	-0.992034
Samsung Gear Fit2 Pro	Wrist	Older Adults (61-85 yr)	7.2 (4.5)	0.0678975	0.047014	0.692426	-0.0678975	0.047014	-0.692426
Samsung Gear Fit2 Pro	Wrist	Older Adults (61-85 yr)	8.0 (5.0)
StepWatch	Ankle	All available ages (See Note 1)	0.8 (0.5)	0.0933056	0.145115	1.55527	-0.0468417	0.16612	-3.54642
StepWatch	Ankle	All available ages (See Note 1)	1.6 (1.0)	0.0842789	0.128136	1.52038	0.0718388	0.135532	1.88661
StepWatch	Ankle	All available ages (See Note 1)	2.4 (1.5)	0.0159565	0.0217608	1.36376	0.00517677	0.0265009	5.1192
StepWatch	Ankle	All available ages (See Note 1)	3.2 (2.0)	0.00884912	0.00890034	1.00579	0.000612729	0.0125492	20.4808
StepWatch	Ankle	All available ages (See Note 1)	4.0 (2.5)	0.00751376	0.00705967	0.939564	0.00189389	0.0101461	5.35726
StepWatch	Ankle	All available ages (See Note 1)	4.8 (3.0)	0.00988088	0.0307134	3.10837	-0.000237339	0.0322698	-135.965
StepWatch	Ankle	All available ages (See Note 1)	5.6 (3.5)	0.00788314	0.0105486	1.33812	0.00282034	0.0128744	4.56484
StepWatch	Ankle	All available ages (See Note 1)	6.4 (4.0)	0.0150122	0.0391403	2.60723	-0.00447939	0.0417004	-9.30939
StepWatch	Ankle	All available ages (See Note 1)	7.2 (4.5)	0.0814376	0.111074	1.36392	-0.0710744	0.118146	-1.66229
StepWatch	Ankle	All available ages (See Note 1)	8.0 (5.0)	0.177949	0.16318	0.916999	-0.177949	0.16318	-0.916999
StepWatch	Ankle	Young Adults (21-40 yr)	0.8 (0.5)	0.0845073	0.114244	1.35188	-0.0261869	0.139965	-5.34484
StepWatch	Ankle	Young Adults (21-40 yr)	1.6 (1.0)	0.112255	0.152512	1.35862	0.101775	0.159786	1.57
StepWatch	Ankle	Young Adults (21-40 yr)	2.4 (1.5)	0.0140462	0.0150789	1.07352	0.000234263	0.0206674	88.2231
StepWatch	Ankle	Young Adults (21-40 yr)	3.2 (2.0)	0.00751785	0.00790782	1.05187	-0.00216357	0.0107254	-4.95728
StepWatch	Ankle	Young Adults (21-40 yr)	4.0 (2.5)	0.0073946	0.00786617	1.06377	0.000459492	0.0108191	23.5458
StepWatch	Ankle	Young Adults (21-40 yr)	4.8 (3.0)	0.0126404	0.0487622	3.85766	-0.00621794	0.0500046	-8.04199
StepWatch	Ankle	Young Adults (21-40 yr)	5.6 (3.5)	0.00471988	0.00637675	1.35104	0.000152928	0.00795175	51.9968
StepWatch	Ankle	Young Adults (21-40 yr)	6.4 (4.0)	0.0071824	0.0122195	1.70131	1.01234e-05	0.0142033	1403.02
StepWatch	Ankle	Young Adults (21-40 yr)	7.2 (4.5)	0.0670332	0.104789	1.56324	-0.06096	0.108584	-1.78123
StepWatch	Ankle	Young Adults (21-40 yr)	8.0 (5.0)	0.142386	0.164535	1.15555	-0.142386	0.164535	-1.15555
StepWatch	Ankle	Middle-Age Adults (41-60 yr)	0.8 (0.5)	0.133069	0.191793	1.44131	-0.086406	0.217157	-2.51322
StepWatch	Ankle	Middle-Age Adults (41-60 yr)	1.6 (1.0)	0.0993411	0.137184	1.38094	0.088309	0.144625	1.63772
StepWatch	Ankle	Middle-Age Adults (41-60 yr)	2.4 (1.5)	0.0181357	0.0318606	1.75679	0.00745228	0.0359447	4.82331
StepWatch	Ankle	Middle-Age Adults (41-60 yr)	3.2 (2.0)	0.00967506	0.00709853	0.733694	0.00216566	0.0118523	5.47281
StepWatch	Ankle	Middle-Age Adults (41-60 yr)	4.0 (2.5)	0.00629027	0.00484952	0.770956	0.0014239	0.0078455	5.50986
StepWatch	Ankle	Middle-Age Adults (41-60 yr)	4.8 (3.0)	0.00687922	0.00575036	0.835902	0.00311225	0.00843798	2.71122
StepWatch	Ankle	Middle-Age Adults (41-60 yr)	5.6 (3.5)	0.00660092	0.00503876	0.763341	0.00305046	0.00775491	2.54221
StepWatch	Ankle	Middle-Age Adults (41-60 yr)	6.4 (4.0)	0.0186845	0.0435841	2.33263	-0.00655163	0.0470379	-7.17957
StepWatch	Ankle	Middle-Age Adults (41-60 yr)	7.2 (4.5)	0.107107	0.123534	1.15337	-0.0924287	0.135852	-1.4698
StepWatch	Ankle	Middle-Age Adults (41-60 yr)	8.0 (5.0)	0.320203			-0.320203
StepWatch	Ankle	Older Adults (61-85 yr)	0.8 (0.5)	0.0675559	0.114179	1.69014	-0.031117	0.129115	-4.14933
StepWatch	Ankle	Older Adults (61-85 yr)	1.6 (1.0)	0.044919	0.0764821	1.70267	0.029401	0.0837638	2.84901
StepWatch	Ankle	Older Adults (61-85 yr)	2.4 (1.5)	0.0157269	0.014234	0.905075	0.00774266	0.019806	2.55804
StepWatch	Ankle	Older Adults (61-85 yr)	3.2 (2.0)	0.00938209	0.0111282	1.18611	0.0018916	0.0144699	7.64956
StepWatch	Ankle	Older Adults (61-85 yr)	4.0 (2.5)	0.00895132	0.00791376	0.884089	0.00395045	0.0113162	2.86454
StepWatch	Ankle	Older Adults (61-85 yr)	4.8 (3.0)	0.0101723	0.0179026	1.75994	0.00292809	0.0204184	6.97326
StepWatch	Ankle	Older Adults (61-85 yr)	5.6 (3.5)	0.0149959	0.0172641	1.15125	0.00672002	0.0219511	3.26653
StepWatch	Ankle	Older Adults (61-85 yr)	6.4 (4.0)	0.0352843	0.0749077	2.12298	-0.0161992	0.0816042	-5.03756
StepWatch	Ankle	Older Adults (61-85 yr)	7.2 (4.5)	0.0987979	0.133718	1.35345	-0.0699435	0.158694	-2.26889
StepWatch	Ankle	Older Adults (61-85 yr)	8.0 (5.0)

## Sheet: Actical
Device	Location	Age Group	Speed, km/h (mph)	MAPE (%)	SD_MAPE	CoV_MAPE	MPE (%)	SD_MPE	CoV_MPE	*Please, read Note 2 in 'Notes' sheet for an explanation of blank cells
Actical	Waist	All available ages (See Note 1)	0.8 (0.5)	0.993205	0.0459783	0.0462929	-0.993205	0.0459783	-0.0462929
Actical	Waist	All available ages (See Note 1)	1.6 (1.0)	0.945695	0.119388	0.126244	-0.945695	0.119388	-0.126244
Actical	Waist	All available ages (See Note 1)	2.4 (1.5)	0.592735	0.288712	0.487083	-0.591157	0.291943	-0.49385
Actical	Waist	All available ages (See Note 1)	3.2 (2.0)	0.144393	0.209636	1.45184	-0.13221	0.217558	-1.64555
Actical	Waist	All available ages (See Note 1)	4.0 (2.5)	0.0367841	0.130174	3.53887	-0.0020413	0.135279	-66.2707
Actical	Waist	All available ages (See Note 1)	4.8 (3.0)	0.0433992	0.148673	3.4257	-0.00604749	0.154787	-25.5952
Actical	Waist	All available ages (See Note 1)	5.6 (3.5)	0.0413042	0.14122	3.41902	-0.00118629	0.147162	-124.053
Actical	Waist	All available ages (See Note 1)	6.4 (4.0)	0.0456803	0.150653	3.29798	-0.00231975	0.157462	-67.879
Actical	Waist	All available ages (See Note 1)	7.2 (4.5)	0.0287956	0.0152554	0.529784	0.0245642	0.0215513	0.877348
Actical	Waist	All available ages (See Note 1)	8.0 (5.0)	0.0174266	0.00683026	0.391945	0.0174266	0.00683026	0.391945
Actical	Waist	Young Adults (21-40 yr)	0.8 (0.5)	0.994114	0.0263729	0.026529	-0.994114	0.0263729	-0.026529
Actical	Waist	Young Adults (21-40 yr)	1.6 (1.0)	0.923805	0.136259	0.147498	-0.923805	0.136259	-0.147498
Actical	Waist	Young Adults (21-40 yr)	2.4 (1.5)	0.470638	0.278622	0.59201	-0.467606	0.283748	-0.606811
Actical	Waist	Young Adults (21-40 yr)	3.2 (2.0)	0.0791074	0.152696	1.93023	-0.0630642	0.160083	-2.53841
Actical	Waist	Young Adults (21-40 yr)	4.0 (2.5)	0.0303063	0.112348	3.7071	0.00352055	0.116362	33.0523
Actical	Waist	Young Adults (21-40 yr)	4.8 (3.0)	0.0416673	0.158835	3.81199	-0.0115211	0.16387	-14.2236
Actical	Waist	Young Adults (21-40 yr)	5.6 (3.5)	0.030972	0.116905	3.77453	0.00256631	0.120967	47.1365
Actical	Waist	Young Adults (21-40 yr)	6.4 (4.0)	0.034109	0.124895	3.66165	0.00185092	0.129529	69.981
Actical	Waist	Young Adults (21-40 yr)	7.2 (4.5)	0.027174	0.0141059	0.519097	0.0207311	0.0228142	1.10048
Actical	Waist	Young Adults (21-40 yr)	8.0 (5.0)	0.0192419	0.00634297	0.329643	0.0192419	0.00634297	0.329643
Actical	Waist	Middle-Age Adults (41-60 yr)	0.8 (0.5)	0.985557	0.0774011	0.0785354	-0.985557	0.0774011	-0.0785354
Actical	Waist	Middle-Age Adults (41-60 yr)	1.6 (1.0)	0.934451	0.142057	0.152022	-0.934451	0.142057	-0.152022
Actical	Waist	Middle-Age Adults (41-60 yr)	2.4 (1.5)	0.586026	0.284015	0.484645	-0.58478	0.286605	-0.490108
Actical	Waist	Middle-Age Adults (41-60 yr)	3.2 (2.0)	0.119053	0.167428	1.40633	-0.108079	0.174808	-1.61741
Actical	Waist	Middle-Age Adults (41-60 yr)	4.0 (2.5)	0.0182322	0.00813207	0.446027	0.0165518	0.0111965	0.676456
Actical	Waist	Middle-Age Adults (41-60 yr)	4.8 (3.0)	0.0201065	0.0079402	0.394907	0.0198777	0.00850403	0.427818
Actical	Waist	Middle-Age Adults (41-60 yr)	5.6 (3.5)	0.0201641	0.0071427	0.354228	0.0201641	0.0071427	0.354228
Actical	Waist	Middle-Age Adults (41-60 yr)	6.4 (4.0)	0.0463621	0.144428	3.11521	0.00288387	0.151816	52.6431
Actical	Waist	Middle-Age Adults (41-60 yr)	7.2 (4.5)	0.027733	0.0159698	0.57584	0.0273737	0.0166377	0.607801
Actical	Waist	Middle-Age Adults (41-60 yr)	8.0 (5.0)	0.0101652			0.0101652
Actical	Waist	Older Adults (61-85 yr)	0.8 (0.5)	0.998796	0.00652895	0.00653682	-0.998796	0.00652895	-0.00653682
Actical	Waist	Older Adults (61-85 yr)	1.6 (1.0)	0.975615	0.0626321	0.0641976	-0.975615	0.0626321	-0.0641976
Actical	Waist	Older Adults (61-85 yr)	2.4 (1.5)	0.713701	0.25342	0.355078	-0.713182	0.254896	-0.357407
Actical	Waist	Older Adults (61-85 yr)	3.2 (2.0)	0.234368	0.260901	1.11321	-0.224868	0.269238	-1.19732
Actical	Waist	Older Adults (61-85 yr)	4.0 (2.5)	0.0629313	0.196114	3.11632	-0.0272651	0.20426	-7.49165
Actical	Waist	Older Adults (61-85 yr)	4.8 (3.0)	0.0722155	0.207673	2.87574	-0.0295978	0.218023	-7.36617
Actical	Waist	Older Adults (61-85 yr)	5.6 (3.5)	0.087857	0.238152	2.71068	-0.0383178	0.251197	-6.55562
Actical	Waist	Older Adults (61-85 yr)	6.4 (4.0)	0.0860363	0.2356	2.73838	-0.0316108	0.249621	-7.89671
Actical	Waist	Older Adults (61-85 yr)	7.2 (4.5)	0.0462052	0.0162858	0.352467	0.0462052	0.0162858	0.352467
Actical	Waist	Older Adults (61-85 yr)	8.0 (5.0)

## Sheet: ActiGraph GT9X (Waist)
Device	Location	Age Group	Speed, km/h (mph)	MAPE (%)	SD_MAPE	CoV_MAPE	MPE (%)	SD_MPE	CoV_MPE	*Please, read Note 2 in 'Notes' sheet for an explanation of blank cells
ActiGraph GT9X (Waist)	Waist	All available ages (See Note 1)	0.8 (0.5)	0.975698	0.0825816	0.0846385	-0.975698	0.0825816	-0.0846385
ActiGraph GT9X (Waist)	Waist	All available ages (See Note 1)	1.6 (1.0)	0.817484	0.203924	0.249453	-0.817328	0.204551	-0.250268
ActiGraph GT9X (Waist)	Waist	All available ages (See Note 1)	2.4 (1.5)	0.521742	0.250124	0.479402	-0.521388	0.250865	-0.481149
ActiGraph GT9X (Waist)	Waist	All available ages (See Note 1)	3.2 (2.0)	0.13865	0.180692	1.30323	-0.12994	0.18708	-1.43974
ActiGraph GT9X (Waist)	Waist	All available ages (See Note 1)	4.0 (2.5)	0.0408122	0.0786933	1.92818	-0.0156713	0.0872863	-5.56982
ActiGraph GT9X (Waist)	Waist	All available ages (See Note 1)	4.8 (3.0)	0.034878	0.0927997	2.6607	-0.00364245	0.0990984	-27.2065
ActiGraph GT9X (Waist)	Waist	All available ages (See Note 1)	5.6 (3.5)	0.0302898	0.0628468	2.07485	0.00193922	0.0697727	35.9799
ActiGraph GT9X (Waist)	Waist	All available ages (See Note 1)	6.4 (4.0)	0.0471762	0.116941	2.47882	-0.01668	0.125053	-7.49719
ActiGraph GT9X (Waist)	Waist	All available ages (See Note 1)	7.2 (4.5)	0.0740459	0.136894	1.84877	-0.0483407	0.148212	-3.06598
ActiGraph GT9X (Waist)	Waist	All available ages (See Note 1)	8.0 (5.0)	0.168885	0.164744	0.975477	-0.162959	0.172043	-1.05574
ActiGraph GT9X (Waist)	Waist	Young Adults (21-40 yr)	0.8 (0.5)	0.983126	0.0396127	0.0402926	-0.983126	0.0396127	-0.0402926
ActiGraph GT9X (Waist)	Waist	Young Adults (21-40 yr)	1.6 (1.0)	0.809292	0.195983	0.242165	-0.809292	0.195983	-0.242165
ActiGraph GT9X (Waist)	Waist	Young Adults (21-40 yr)	2.4 (1.5)	0.500787	0.248676	0.496569	-0.500621	0.249015	-0.497412
ActiGraph GT9X (Waist)	Waist	Young Adults (21-40 yr)	3.2 (2.0)	0.0913731	0.152303	1.66683	-0.0813717	0.157943	-1.94101
ActiGraph GT9X (Waist)	Waist	Young Adults (21-40 yr)	4.0 (2.5)	0.034149	0.0834366	2.44331	-0.0125864	0.0893448	-7.09854
ActiGraph GT9X (Waist)	Waist	Young Adults (21-40 yr)	4.8 (3.0)	0.0423839	0.135698	3.20164	-0.0223082	0.140463	-6.29646
ActiGraph GT9X (Waist)	Waist	Young Adults (21-40 yr)	5.6 (3.5)	0.03129	0.0822104	2.62737	-0.00859962	0.0876151	-10.1883
ActiGraph GT9X (Waist)	Waist	Young Adults (21-40 yr)	6.4 (4.0)	0.0372787	0.0947905	2.54275	-0.013938	0.100995	-7.24598
ActiGraph GT9X (Waist)	Waist	Young Adults (21-40 yr)	7.2 (4.5)	0.0623282	0.123074	1.97461	-0.0392206	0.132633	-3.38172
ActiGraph GT9X (Waist)	Waist	Young Adults (21-40 yr)	8.0 (5.0)	0.192206	0.180449	0.938831	-0.184798	0.190487	-1.03078
ActiGraph GT9X (Waist)	Waist	Middle-Age Adults (41-60 yr)	0.8 (0.5)	0.983742	0.0431233	0.0438359	-0.983742	0.0431233	-0.0438359
ActiGraph GT9X (Waist)	Waist	Middle-Age Adults (41-60 yr)	1.6 (1.0)	0.777755	0.227631	0.292677	-0.777755	0.227631	-0.292677
ActiGraph GT9X (Waist)	Waist	Middle-Age Adults (41-60 yr)	2.4 (1.5)	0.441268	0.255565	0.579161	-0.440602	0.256726	-0.582671
ActiGraph GT9X (Waist)	Waist	Middle-Age Adults (41-60 yr)	3.2 (2.0)	0.0954718	0.157049	1.64498	-0.0820778	0.164542	-2.0047
ActiGraph GT9X (Waist)	Waist	Middle-Age Adults (41-60 yr)	4.0 (2.5)	0.0371982	0.0821419	2.20822	-0.00748105	0.0899584	-12.0248
ActiGraph GT9X (Waist)	Waist	Middle-Age Adults (41-60 yr)	4.8 (3.0)	0.0251979	0.0371939	1.47607	0.0116122	0.0434748	3.7439
ActiGraph GT9X (Waist)	Waist	Middle-Age Adults (41-60 yr)	5.6 (3.5)	0.0238837	0.0326608	1.36749	0.0125621	0.0385378	3.06778
ActiGraph GT9X (Waist)	Waist	Middle-Age Adults (41-60 yr)	6.4 (4.0)	0.0622941	0.152719	2.45158	-0.0240633	0.163395	-6.79024
ActiGraph GT9X (Waist)	Waist	Middle-Age Adults (41-60 yr)	7.2 (4.5)	0.0387605	0.0585182	1.50974	-0.00729903	0.0707476	-9.69274
ActiGraph GT9X (Waist)	Waist	Middle-Age Adults (41-60 yr)	8.0 (5.0)	0.0756036			-0.0756036
ActiGraph GT9X (Waist)	Waist	Older Adults (61-85 yr)	0.8 (0.5)	0.962966	0.122814	0.127537	-0.962966	0.122814	-0.127537
ActiGraph GT9X (Waist)	Waist	Older Adults (61-85 yr)	1.6 (1.0)	0.860541	0.181394	0.21079	-0.860103	0.18348	-0.213323
ActiGraph GT9X (Waist)	Waist	Older Adults (61-85 yr)	2.4 (1.5)	0.616176	0.216026	0.350592	-0.615934	0.216723	-0.351861
ActiGraph GT9X (Waist)	Waist	Older Adults (61-85 yr)	3.2 (2.0)	0.228011	0.196286	0.860864	-0.225159	0.199592	-0.886452
ActiGraph GT9X (Waist)	Waist	Older Adults (61-85 yr)	4.0 (2.5)	0.0515959	0.0692428	1.34202	-0.0274453	0.0820342	-2.98901
ActiGraph GT9X (Waist)	Waist	Older Adults (61-85 yr)	4.8 (3.0)	0.0374144	0.0753868	2.01491	0.000337201	0.0842878	249.963
ActiGraph GT9X (Waist)	Waist	Older Adults (61-85 yr)	5.6 (3.5)	0.0385712	0.0640314	1.66008	0.00181044	0.074945	41.3959
ActiGraph GT9X (Waist)	Waist	Older Adults (61-85 yr)	6.4 (4.0)	0.0429478	0.0732276	1.70504	-0.00686295	0.0852762	-12.4256
ActiGraph GT9X (Waist)	Waist	Older Adults (61-85 yr)	7.2 (4.5)	0.312835	0.264789	0.846418	-0.288508	0.303409	-1.05165
ActiGraph GT9X (Waist)	Waist	Older Adults (61-85 yr)	8.0 (5.0)

## Sheet: ActiGraph GT9X (Wrist)
Device	Location	Age Group	Speed, km/h (mph)	MAPE (%)	SD_MAPE	CoV_MAPE	MPE (%)	SD_MPE	CoV_MPE	*Please, read Note 2 in 'Notes' sheet for an explanation of blank cells
ActiGraph GT9X (Wrist)	Wrist	All available ages (See Note 1)	0.8 (0.5)	0.823867	0.16526	0.200591	-0.823867	0.16526	-0.200591
ActiGraph GT9X (Wrist)	Wrist	All available ages (See Note 1)	1.6 (1.0)	0.719876	0.184464	0.256244	-0.719876	0.184464	-0.256244
ActiGraph GT9X (Wrist)	Wrist	All available ages (See Note 1)	2.4 (1.5)	0.724244	0.183341	0.253148	-0.724244	0.183341	-0.253148
ActiGraph GT9X (Wrist)	Wrist	All available ages (See Note 1)	3.2 (2.0)	0.651278	0.191374	0.293844	-0.651278	0.191374	-0.293844
ActiGraph GT9X (Wrist)	Wrist	All available ages (See Note 1)	4.0 (2.5)	0.556066	0.153487	0.276024	-0.555775	0.154543	-0.278068
ActiGraph GT9X (Wrist)	Wrist	All available ages (See Note 1)	4.8 (3.0)	0.512588	0.130106	0.253822	-0.512397	0.130859	-0.255387
ActiGraph GT9X (Wrist)	Wrist	All available ages (See Note 1)	5.6 (3.5)	0.487362	0.106708	0.218949	-0.486959	0.108543	-0.2229
ActiGraph GT9X (Wrist)	Wrist	All available ages (See Note 1)	6.4 (4.0)	0.491193	0.0877853	0.178719	-0.491193	0.0877853	-0.178719
ActiGraph GT9X (Wrist)	Wrist	All available ages (See Note 1)	7.2 (4.5)	0.484869	0.0828627	0.170897	-0.483587	0.0902202	-0.186565
ActiGraph GT9X (Wrist)	Wrist	All available ages (See Note 1)	8.0 (5.0)	0.490005	0.00651641	0.0132987	-0.490005	0.00651641	-0.0132987
ActiGraph GT9X (Wrist)	Wrist	Young Adults (21-40 yr)	0.8 (0.5)	0.780297	0.172547	0.22113	-0.780297	0.172547	-0.22113
ActiGraph GT9X (Wrist)	Wrist	Young Adults (21-40 yr)	1.6 (1.0)	0.671393	0.16097	0.239756	-0.671393	0.16097	-0.239756
ActiGraph GT9X (Wrist)	Wrist	Young Adults (21-40 yr)	2.4 (1.5)	0.727185	0.144519	0.198737	-0.727185	0.144519	-0.198737
ActiGraph GT9X (Wrist)	Wrist	Young Adults (21-40 yr)	3.2 (2.0)	0.657212	0.173196	0.263532	-0.657212	0.173196	-0.263532
ActiGraph GT9X (Wrist)	Wrist	Young Adults (21-40 yr)	4.0 (2.5)	0.55931	0.138662	0.247916	-0.55931	0.138662	-0.247916
ActiGraph GT9X (Wrist)	Wrist	Young Adults (21-40 yr)	4.8 (3.0)	0.525733	0.103671	0.197193	-0.525733	0.103671	-0.197193
ActiGraph GT9X (Wrist)	Wrist	Young Adults (21-40 yr)	5.6 (3.5)	0.505785	0.0845242	0.167115	-0.505785	0.0845242	-0.167115
ActiGraph GT9X (Wrist)	Wrist	Young Adults (21-40 yr)	6.4 (4.0)	0.499431	0.0750695	0.15031	-0.499431	0.0750695	-0.15031
ActiGraph GT9X (Wrist)	Wrist	Young Adults (21-40 yr)	7.2 (4.5)	0.4782	0.0965524	0.201908	-0.476148	0.106591	-0.22386
ActiGraph GT9X (Wrist)	Wrist	Young Adults (21-40 yr)	8.0 (5.0)	0.488777	0.00682373	0.0139608	-0.488777	0.00682373	-0.0139608
ActiGraph GT9X (Wrist)	Wrist	Middle-Age Adults (41-60 yr)	0.8 (0.5)	0.865742	0.145714	0.168311	-0.865742	0.145714	-0.168311
ActiGraph GT9X (Wrist)	Wrist	Middle-Age Adults (41-60 yr)	1.6 (1.0)	0.748965	0.198299	0.264764	-0.748965	0.198299	-0.264764
ActiGraph GT9X (Wrist)	Wrist	Middle-Age Adults (41-60 yr)	2.4 (1.5)	0.756923	0.193387	0.25549	-0.756923	0.193387	-0.25549
ActiGraph GT9X (Wrist)	Wrist	Middle-Age Adults (41-60 yr)	3.2 (2.0)	0.680627	0.19367	0.284546	-0.680627	0.19367	-0.284546
ActiGraph GT9X (Wrist)	Wrist	Middle-Age Adults (41-60 yr)	4.0 (2.5)	0.564191	0.15208	0.269553	-0.564191	0.15208	-0.269553
ActiGraph GT9X (Wrist)	Wrist	Middle-Age Adults (41-60 yr)	4.8 (3.0)	0.518223	0.128982	0.248893	-0.518223	0.128982	-0.248893
ActiGraph GT9X (Wrist)	Wrist	Middle-Age Adults (41-60 yr)	5.6 (3.5)	0.483466	0.108844	0.225132	-0.483466	0.108844	-0.225132
ActiGraph GT9X (Wrist)	Wrist	Middle-Age Adults (41-60 yr)	6.4 (4.0)	0.491152	0.0936287	0.190631	-0.491152	0.0936287	-0.190631
ActiGraph GT9X (Wrist)	Wrist	Middle-Age Adults (41-60 yr)	7.2 (4.5)	0.50524	0.043305	0.0857116	-0.50524	0.043305	-0.0857116
ActiGraph GT9X (Wrist)	Wrist	Middle-Age Adults (41-60 yr)	8.0 (5.0)	0.494917			-0.494917
ActiGraph GT9X (Wrist)	Wrist	Older Adults (61-85 yr)	0.8 (0.5)	0.825262	0.166784	0.202098	-0.825262	0.166784	-0.202098
ActiGraph GT9X (Wrist)	Wrist	Older Adults (61-85 yr)	1.6 (1.0)	0.737822	0.184891	0.25059	-0.737822	0.184891	-0.25059
ActiGraph GT9X (Wrist)	Wrist	Older Adults (61-85 yr)	2.4 (1.5)	0.691132	0.201874	0.292091	-0.691132	0.201874	-0.292091
ActiGraph GT9X (Wrist)	Wrist	Older Adults (61-85 yr)	3.2 (2.0)	0.616738	0.203064	0.329254	-0.616738	0.203064	-0.329254
ActiGraph GT9X (Wrist)	Wrist	Older Adults (61-85 yr)	4.0 (2.5)	0.544193	0.170283	0.31291	-0.543292	0.173176	-0.318754
ActiGraph GT9X (Wrist)	Wrist	Older Adults (61-85 yr)	4.8 (3.0)	0.490678	0.155836	0.317593	-0.490042	0.157857	-0.32213
ActiGraph GT9X (Wrist)	Wrist	Older Adults (61-85 yr)	5.6 (3.5)	0.465573	0.128669	0.276367	-0.463959	0.134491	-0.289876
ActiGraph GT9X (Wrist)	Wrist	Older Adults (61-85 yr)	6.4 (4.0)	0.460776	0.111635	0.242276	-0.460776	0.111635	-0.242276
ActiGraph GT9X (Wrist)	Wrist	Older Adults (61-85 yr)	7.2 (4.5)	0.458957	0.0874967	0.190642	-0.458957	0.0874967	-0.190642
ActiGraph GT9X (Wrist)	Wrist	Older Adults (61-85 yr)	8.0 (5.0)

## Sheet: activPAL
Device	Location	Age Group	Speed, km/h (mph)	MAPE (%)	SD_MAPE	CoV_MAPE	MPE (%)	SD_MPE	CoV_MPE	*Please, read Note 2 in 'Notes' sheet for an explanation of blank cells
activPAL	Thigh	All available ages (See Note 1)	0.8 (0.5)	0.378983	0.29773	0.785604	-0.376844	0.300444	-0.797264
activPAL	Thigh	All available ages (See Note 1)	1.6 (1.0)	0.0582304	0.0955329	1.6406	-0.0412141	0.104047	-2.52455
activPAL	Thigh	All available ages (See Note 1)	2.4 (1.5)	0.0134639	0.0125849	0.934715	-0.00131688	0.0184034	-13.975
activPAL	Thigh	All available ages (See Note 1)	3.2 (2.0)	0.00959875	0.00992695	1.03419	-0.000763828	0.0138021	-18.0696
activPAL	Thigh	All available ages (See Note 1)	4.0 (2.5)	0.00766608	0.00751286	0.980014	0.00200866	0.0105556	5.25506
activPAL	Thigh	All available ages (See Note 1)	4.8 (3.0)	0.0101846	0.0343665	3.37434	0.00079388	0.0358417	45.1475
activPAL	Thigh	All available ages (See Note 1)	5.6 (3.5)	0.0079092	0.00772739	0.977013	0.00367005	0.0104432	2.84553
activPAL	Thigh	All available ages (See Note 1)	6.4 (4.0)	0.00865608	0.0104019	1.20169	0.00349401	0.0130931	3.74731
activPAL	Thigh	All available ages (See Note 1)	7.2 (4.5)	0.0121005	0.0129168	1.06745	0.00016472	0.0178071	108.105
activPAL	Thigh	All available ages (See Note 1)	8.0 (5.0)	0.013987	0.0157187	1.12381	-0.013987	0.0157187	-1.12381
activPAL	Thigh	Young Adults (21-40 yr)	0.8 (0.5)	0.351197	0.285394	0.812632	-0.348331	0.288931	-0.829473
activPAL	Thigh	Young Adults (21-40 yr)	1.6 (1.0)	0.0493915	0.0706287	1.42998	-0.0363054	0.0782611	-2.15563
activPAL	Thigh	Young Adults (21-40 yr)	2.4 (1.5)	0.0118456	0.0124989	1.05515	-0.0032064	0.0169703	-5.29264
activPAL	Thigh	Young Adults (21-40 yr)	3.2 (2.0)	0.00845411	0.00962773	1.13882	-0.00205592	0.0126821	-6.16858
activPAL	Thigh	Young Adults (21-40 yr)	4.0 (2.5)	0.00554457	0.00748504	1.34998	0.000362654	0.00933007	25.7272
activPAL	Thigh	Young Adults (21-40 yr)	4.8 (3.0)	0.0135646	0.0581973	4.29037	-0.0073265	0.0593214	-8.09683
activPAL	Thigh	Young Adults (21-40 yr)	5.6 (3.5)	0.0052713	0.0062406	1.18388	0.000798737	0.00815432	10.209
activPAL	Thigh	Young Adults (21-40 yr)	6.4 (4.0)	0.00580026	0.00668473	1.15249	0.001848	0.00868431	4.6993
activPAL	Thigh	Young Adults (21-40 yr)	7.2 (4.5)	0.00951032	0.0119528	1.25682	-0.00213578	0.0152475	-7.13909
activPAL	Thigh	Young Adults (21-40 yr)	8.0 (5.0)	0.0152602	0.0178503	1.16973	-0.0152602	0.0178503	-1.16973
activPAL	Thigh	Middle-Age Adults (41-60 yr)	0.8 (0.5)	0.410286	0.31345	0.76398	-0.409374	0.314656	-0.768629
activPAL	Thigh	Middle-Age Adults (41-60 yr)	1.6 (1.0)	0.0686783	0.137542	2.0027	-0.0455046	0.146965	-3.22968
activPAL	Thigh	Middle-Age Adults (41-60 yr)	2.4 (1.5)	0.0128351	0.014049	1.09458	-0.00145111	0.0190302	-13.1142
activPAL	Thigh	Middle-Age Adults (41-60 yr)	3.2 (2.0)	0.00927585	0.00696651	0.751037	6.86897e-05	0.0116497	169.599
activPAL	Thigh	Middle-Age Adults (41-60 yr)	4.0 (2.5)	0.00695659	0.00503058	0.723139	0.00204087	0.00837409	4.10319
activPAL	Thigh	Middle-Age Adults (41-60 yr)	4.8 (3.0)	0.0074403	0.00651645	0.875831	0.0038559	0.00913751	2.36975
activPAL	Thigh	Middle-Age Adults (41-60 yr)	5.6 (3.5)	0.00677257	0.00582195	0.859637	0.00286599	0.00849039	2.96246
activPAL	Thigh	Middle-Age Adults (41-60 yr)	6.4 (4.0)	0.0116092	0.0141204	1.21632	0.0029351	0.0181204	6.17369
activPAL	Thigh	Middle-Age Adults (41-60 yr)	7.2 (4.5)	0.0136477	0.0109231	0.80036	-0.00185154	0.017854	-9.6428
activPAL	Thigh	Middle-Age Adults (41-60 yr)	8.0 (5.0)	0.00889454			-0.00889454
activPAL	Thigh	Older Adults (61-85 yr)	0.8 (0.5)	0.37551	0.294872	0.785258	-0.372945	0.298143	-0.79943
activPAL	Thigh	Older Adults (61-85 yr)	1.6 (1.0)	0.0566869	0.0637713	1.12498	-0.0417107	0.0745503	-1.78732
activPAL	Thigh	Older Adults (61-85 yr)	2.4 (1.5)	0.015529	0.0109981	0.708228	0.000537827	0.0190985	35.5106
activPAL	Thigh	Older Adults (61-85 yr)	3.2 (2.0)	0.0110287	0.0123308	1.11807	-0.000316043	0.0165879	-52.4862
activPAL	Thigh	Older Adults (61-85 yr)	4.0 (2.5)	0.0105449	0.00876656	0.831354	0.00364383	0.0132707	3.64197
activPAL	Thigh	Older Adults (61-85 yr)	4.8 (3.0)	0.00956451	0.00699989	0.731861	0.00628932	0.0100851	1.60353
activPAL	Thigh	Older Adults (61-85 yr)	5.6 (3.5)	0.0133824	0.00938033	0.700943	0.00898688	0.0137262	1.52736
activPAL	Thigh	Older Adults (61-85 yr)	6.4 (4.0)	0.0109126	0.00647049	0.592937	0.0109126	0.00647049	0.592937
activPAL	Thigh	Older Adults (61-85 yr)	7.2 (4.5)	0.0266337	0.021427	0.804506	0.0266337	0.021427	0.804506
activPAL	Thigh	Older Adults (61-85 yr)	8.0 (5.0)

## Sheet: Apple Watch Series 1
Device	Location	Age Group	Speed, km/h (mph)	MAPE (%)	SD_MAPE	CoV_MAPE	MPE (%)	SD_MPE	CoV_MPE	*Please, read Note 2 in 'Notes' sheet for an explanation of blank cells
Apple Watch Series 1	Wrist	All available ages (See Note 1)	0.8 (0.5)	0.73994	0.334839	0.452522	-0.73994	0.334839	-0.452522
Apple Watch Series 1	Wrist	All available ages (See Note 1)	1.6 (1.0)	0.296406	0.277349	0.935705	-0.242632	0.32571	-1.3424
Apple Watch Series 1	Wrist	All available ages (See Note 1)	2.4 (1.5)	0.0789598	0.105631	1.33779	-0.0361458	0.126952	-3.51223
Apple Watch Series 1	Wrist	All available ages (See Note 1)	3.2 (2.0)	0.0444366	0.0789336	1.77632	-0.0238587	0.0874357	-3.66474
Apple Watch Series 1	Wrist	All available ages (See Note 1)	4.0 (2.5)	0.0439851	0.100311	2.28057	-0.0107067	0.109063	-10.1864
Apple Watch Series 1	Wrist	All available ages (See Note 1)	4.8 (3.0)	0.0312193	0.0416184	1.3331	-0.00833632	0.0514174	-6.16788
Apple Watch Series 1	Wrist	All available ages (See Note 1)	5.6 (3.5)	0.0368283	0.0774662	2.10344	-0.0264446	0.0816314	-3.08688
Apple Watch Series 1	Wrist	All available ages (See Note 1)	6.4 (4.0)	0.0347222	0.0788572	2.27109	-0.0244246	0.0826913	-3.38557
Apple Watch Series 1	Wrist	All available ages (See Note 1)	7.2 (4.5)	0.0246574	0.033831	1.37204	0.00055125	0.0423748	76.8704
Apple Watch Series 1	Wrist	All available ages (See Note 1)	8.0 (5.0)	0.158831			-0.158831
Apple Watch Series 1	Wrist	Young Adults (21-40 yr)	0.8 (0.5)
Apple Watch Series 1	Wrist	Young Adults (21-40 yr)	1.6 (1.0)
Apple Watch Series 1	Wrist	Young Adults (21-40 yr)	2.4 (1.5)
Apple Watch Series 1	Wrist	Young Adults (21-40 yr)	3.2 (2.0)
Apple Watch Series 1	Wrist	Young Adults (21-40 yr)	4.0 (2.5)
Apple Watch Series 1	Wrist	Young Adults (21-40 yr)	4.8 (3.0)
Apple Watch Series 1	Wrist	Young Adults (21-40 yr)	5.6 (3.5)
Apple Watch Series 1	Wrist	Young Adults (21-40 yr)	6.4 (4.0)
Apple Watch Series 1	Wrist	Young Adults (21-40 yr)	7.2 (4.5)
Apple Watch Series 1	Wrist	Young Adults (21-40 yr)	8.0 (5.0)
Apple Watch Series 1	Wrist	Middle-Age Adults (41-60 yr)	0.8 (0.5)	0.868808	0.278473	0.320523	-0.868808	0.278473	-0.320523
Apple Watch Series 1	Wrist	Middle-Age Adults (41-60 yr)	1.6 (1.0)	0.34797	0.311467	0.895099	-0.244734	0.398781	-1.62945
Apple Watch Series 1	Wrist	Middle-Age Adults (41-60 yr)	2.4 (1.5)	0.0636323	0.0951898	1.49593	-0.00773099	0.114474	-14.8072
Apple Watch Series 1	Wrist	Middle-Age Adults (41-60 yr)	3.2 (2.0)	0.0316516	0.035397	1.11833	-0.015448	0.0450176	-2.91414
Apple Watch Series 1	Wrist	Middle-Age Adults (41-60 yr)	4.0 (2.5)	0.0245135	0.0319398	1.30295	-0.0176079	0.0362631	-2.05948
Apple Watch Series 1	Wrist	Middle-Age Adults (41-60 yr)	4.8 (3.0)	0.0289653	0.0434487	1.50003	-0.0122368	0.0508574	-4.15611
Apple Watch Series 1	Wrist	Middle-Age Adults (41-60 yr)	5.6 (3.5)	0.0175065	0.0246117	1.40586	-0.00597891	0.0296723	-4.96283
Apple Watch Series 1	Wrist	Middle-Age Adults (41-60 yr)	6.4 (4.0)	0.0228814	0.0342654	1.49752	-0.022265	0.0346786	-1.55754
Apple Watch Series 1	Wrist	Middle-Age Adults (41-60 yr)	7.2 (4.5)	0.0255687	0.0377047	1.47464	0.00594214	0.0457855	7.70523
Apple Watch Series 1	Wrist	Middle-Age Adults (41-60 yr)	8.0 (5.0)	0.158831			-0.158831
Apple Watch Series 1	Wrist	Older Adults (61-85 yr)	0.8 (0.5)	0.640002	0.341907	0.534228	-0.640002	0.341907	-0.534228
Apple Watch Series 1	Wrist	Older Adults (61-85 yr)	1.6 (1.0)	0.252954	0.238175	0.941575	-0.24086	0.250535	-1.04017
Apple Watch Series 1	Wrist	Older Adults (61-85 yr)	2.4 (1.5)	0.0923268	0.112813	1.22188	-0.0609262	0.132648	-2.1772
Apple Watch Series 1	Wrist	Older Adults (61-85 yr)	3.2 (2.0)	0.0561167	0.102767	1.83131	-0.0315425	0.112881	-3.5787
Apple Watch Series 1	Wrist	Older Adults (61-85 yr)	4.0 (2.5)	0.063197	0.135518	2.14437	-0.00389745	0.149658	-38.399
Apple Watch Series 1	Wrist	Older Adults (61-85 yr)	4.8 (3.0)	0.0337466	0.0396435	1.17474	-0.00396307	0.052077	-13.1406
Apple Watch Series 1	Wrist	Older Adults (61-85 yr)	5.6 (3.5)	0.0646035	0.112244	1.73743	-0.0558641	0.116935	-2.09321
Apple Watch Series 1	Wrist	Older Adults (61-85 yr)	6.4 (4.0)	0.0646725	0.136083	2.10419	-0.0298871	0.14837	-4.96434
Apple Watch Series 1	Wrist	Older Adults (61-85 yr)	7.2 (4.5)	0.0210123	0.0129536	0.616477	-0.0210123	0.0129536	-0.616477
Apple Watch Series 1	Wrist	Older Adults (61-85 yr)	8.0 (5.0)

## Sheet: Digiwalker SW-200
Device	Location	Age Group	Speed, km/h (mph)	MAPE (%)	SD_MAPE	CoV_MAPE	MPE (%)	SD_MPE	CoV_MPE	*Please, read Note 2 in 'Notes' sheet for an explanation of blank cells
Digiwalker SW-200	Waist	All available ages (See Note 1)	0.8 (0.5)	0.931295	0.137473	0.147615	-0.931295	0.137473	-0.147615
Digiwalker SW-200	Waist	All available ages (See Note 1)	1.6 (1.0)	0.735403	0.27743	0.377249	-0.735364	0.277534	-0.377411
Digiwalker SW-200	Waist	All available ages (See Note 1)	2.4 (1.5)	0.451313	0.309012	0.684696	-0.442836	0.32109	-0.725077
Digiwalker SW-200	Waist	All available ages (See Note 1)	3.2 (2.0)	0.278008	0.274805	0.988481	-0.272243	0.280542	-1.03048
Digiwalker SW-200	Waist	All available ages (See Note 1)	4.0 (2.5)	0.157711	0.219979	1.39482	-0.152874	0.223383	-1.46123
Digiwalker SW-200	Waist	All available ages (See Note 1)	4.8 (3.0)	0.0770812	0.151868	1.97023	-0.0734652	0.153658	-2.09157
Digiwalker SW-200	Waist	All available ages (See Note 1)	5.6 (3.5)	0.0450676	0.0962984	2.13676	-0.0352802	0.100319	-2.84349
Digiwalker SW-200	Waist	All available ages (See Note 1)	6.4 (4.0)	0.0166166	0.0454478	2.73507	-0.0105115	0.0472486	-4.49493
Digiwalker SW-200	Waist	All available ages (See Note 1)	7.2 (4.5)	0.00822233	0.0178392	2.16961	-0.00160584	0.0196197	-12.2177
Digiwalker SW-200	Waist	All available ages (See Note 1)	8.0 (5.0)	0.00355781	0.00795552	2.23607	0.00355781	0.00795552	2.23607
Digiwalker SW-200	Waist	Young Adults (21-40 yr)	0.8 (0.5)	0.928039	0.136751	0.147355	-0.928039	0.136751	-0.147355
Digiwalker SW-200	Waist	Young Adults (21-40 yr)	1.6 (1.0)	0.694168	0.268683	0.387058	-0.694168	0.268683	-0.387058
Digiwalker SW-200	Waist	Young Adults (21-40 yr)	2.4 (1.5)	0.356956	0.267776	0.750163	-0.341098	0.287948	-0.84418
Digiwalker SW-200	Waist	Young Adults (21-40 yr)	3.2 (2.0)	0.18041	0.182599	1.01213	-0.165464	0.196411	-1.18703
Digiwalker SW-200	Waist	Young Adults (21-40 yr)	4.0 (2.5)	0.064516	0.0923198	1.43096	-0.0583808	0.096367	-1.65066
Digiwalker SW-200	Waist	Young Adults (21-40 yr)	4.8 (3.0)	0.0211656	0.0523684	2.47422	-0.0152999	0.0543978	-3.55543
Digiwalker SW-200	Waist	Young Adults (21-40 yr)	5.6 (3.5)	0.0160227	0.0315674	1.97017	-0.00111164	0.0354336	-31.875
Digiwalker SW-200	Waist	Young Adults (21-40 yr)	6.4 (4.0)	0.00675937	0.0115697	1.71166	-0.00187215	0.0132933	-7.10059
Digiwalker SW-200	Waist	Young Adults (21-40 yr)	7.2 (4.5)	0.0068057	0.0174731	2.56743	-0.0002343	0.0188016	-80.2458
Digiwalker SW-200	Waist	Young Adults (21-40 yr)	8.0 (5.0)
Digiwalker SW-200	Waist	Middle-Age Adults (41-60 yr)	0.8 (0.5)	0.911673	0.166684	0.182833	-0.911673	0.166684	-0.182833
Digiwalker SW-200	Waist	Middle-Age Adults (41-60 yr)	1.6 (1.0)	0.658836	0.316656	0.480629	-0.658713	0.316915	-0.481112
Digiwalker SW-200	Waist	Middle-Age Adults (41-60 yr)	2.4 (1.5)	0.360365	0.279263	0.774945	-0.350415	0.291806	-0.832742
Digiwalker SW-200	Waist	Middle-Age Adults (41-60 yr)	3.2 (2.0)	0.164091	0.189284	1.15353	-0.1618	0.191272	-1.18215
Digiwalker SW-200	Waist	Middle-Age Adults (41-60 yr)	4.0 (2.5)	0.0630515	0.10209	1.61915	-0.0548761	0.106766	-1.94558
Digiwalker SW-200	Waist	Middle-Age Adults (41-60 yr)	4.8 (3.0)	0.020692	0.0417824	2.01925	-0.0172205	0.0433485	-2.51727
Digiwalker SW-200	Waist	Middle-Age Adults (41-60 yr)	5.6 (3.5)	0.0126766	0.0389078	3.06925	-0.00212304	0.0408923	-19.2612
Digiwalker SW-200	Waist	Middle-Age Adults (41-60 yr)	6.4 (4.0)	0.00975119	0.0204728	2.09952	0.000304596	0.0227209	74.5937
Digiwalker SW-200	Waist	Middle-Age Adults (41-60 yr)	7.2 (4.5)	0.00429619	0.00599988	1.39656	0.00355076	0.00650997	1.8334
Digiwalker SW-200	Waist	Middle-Age Adults (41-60 yr)	8.0 (5.0)	0.0177891			0.0177891
Digiwalker SW-200	Waist	Older Adults (61-85 yr)	0.8 (0.5)	0.94997	0.107402	0.113059	-0.94997	0.107402	-0.113059
Digiwalker SW-200	Waist	Older Adults (61-85 yr)	1.6 (1.0)	0.840433	0.210675	0.250675	-0.840433	0.210675	-0.250675
Digiwalker SW-200	Waist	Older Adults (61-85 yr)	2.4 (1.5)	0.622631	0.30023	0.482196	-0.622374	0.300768	-0.483259
Digiwalker SW-200	Waist	Older Adults (61-85 yr)	3.2 (2.0)	0.482692	0.303849	0.629489	-0.482692	0.303849	-0.629489
Digiwalker SW-200	Waist	Older Adults (61-85 yr)	4.0 (2.5)	0.354323	0.270802	0.764279	-0.354323	0.270802	-0.764279
Digiwalker SW-200	Waist	Older Adults (61-85 yr)	4.8 (3.0)	0.213953	0.218746	1.0224	-0.212902	0.219784	-1.03232
Digiwalker SW-200	Waist	Older Adults (61-85 yr)	5.6 (3.5)	0.138501	0.149596	1.08011	-0.137671	0.150376	-1.09229
Digiwalker SW-200	Waist	Older Adults (61-85 yr)	6.4 (4.0)	0.0723035	0.103638	1.43338	-0.0723035	0.103638	-1.43338
Digiwalker SW-200	Waist	Older Adults (61-85 yr)	7.2 (4.5)	0.0357321	0.0330326	0.92445	-0.0336617	0.0361478	-1.07385
Digiwalker SW-200	Waist	Older Adults (61-85 yr)	8.0 (5.0)

[truncated: 15 more sheets: Fitbit Ionic, Fitbit One, Fitbit Zip, Garmin vivoactive 3, Garmin vivoactive HR, Garmin vivofit 2, Garmin vivofit 3, GENEActiv (Waist), GENEActiv (Wrist), NL-1000, Piezo Rx, Polar M600, Samsung Gear Fit2, Samsung Gear Fit2 Pro, StepWatch]
